# Supplementary material for: Caveolin-1, a Key Mediator Across Multiple Pathways in Glioblastoma and an Independent Negative Biomarker of Patient Survival
Source: Front Oncol. 2021 Aug 20;11:701933. doi: 10.3389/fonc.2021.701933 (PMC8417742; doi:10.3389/fonc.2021.701933)
Supplement: Supplementary Table 2 — List of genes correlating (positivelly and negativelly) with Cav-1. [file Table_2.xlsx]

## Sheet: Sheet1
List of genes correlating with Cav-1
Database: Tumor Glioblastoma - TCGA - 540 - MAS5.0 - u133a
Probeset:	gene CAV1(212097_at)
Multiple testing correction applied: False Discovery Rate
Differential Expression
Group		Count
negative correlation		2685
positive correlation		2194
Genes (HUGO)	R-value	R-p value	Sublist
CAV1	1	0	positive correlation
PRSS23	0.689641	1.15551e-73	positive correlation
CAV2	0.644985	3.09944e-61	positive correlation
RFXAP	-0.230264	4.14674e-07	negative correlation
SERPINE1	0.638689	9.47006e-60	positive correlation
SLC26A4	-0.162158	0.000527598	negative correlation
CCKBR	-0.185474	6.08074e-05	negative correlation
CA5B	-0.133622	0.0049685	negative correlation
MYOF	0.616508	1.83153e-54	positive correlation
P4HA2	0.582967	3.57874e-47	positive correlation
RBM39	-0.192693	2.93955e-05	negative correlation
GBE1	0.57559	9.88601e-46	positive correlation
MED24	-0.227434	5.86172e-07	negative correlation
BACE2	0.563554	2.07538e-43	positive correlation
PIAS2	-0.167362	0.000334202	negative correlation
ELOVL2	-0.147044	0.00181886	negative correlation
OGT	-0.342265	7.32858e-15	negative correlation
HNRNPA1	-0.134197	0.00476383	negative correlation
CD44	0.554786	8.69765e-42	positive correlation
ARHGEF7	-0.270621	1.71143e-09	negative correlation
UPP1	0.549178	8.67564e-41	positive correlation
EZH1	-0.207337	6.18251e-06	negative correlation
SFPQ	-0.189944	3.88521e-05	negative correlation
VBP1	-0.221184	1.24742e-06	negative correlation
ANXA2P2	0.547095	1.90509e-40	positive correlation
MSTN	-0.170876	0.000244973	negative correlation
ITGB1	0.546815	1.96516e-40	positive correlation
DYNLRB1	-0.141711	0.00274961	negative correlation
RAPGEFL1	-0.197238	1.83523e-05	negative correlation
SPATA2	-0.28433	2.11292e-10	negative correlation
TPTE	-0.123741	0.00980001	negative correlation
SMG8	-0.158945	0.000691196	negative correlation
IDI1	-0.287122	1.36485e-10	negative correlation
CSDA	0.545982	2.57541e-40	positive correlation
LOX	0.544604	4.26166e-40	positive correlation
SRPX2	0.543115	7.40597e-40	positive correlation
MMP19	0.536455	1.07669e-38	positive correlation
EMP1	0.53632	1.07085e-38	positive correlation
LOXL2	0.535235	1.57115e-38	positive correlation
GPRC5A	0.533545	2.94792e-38	positive correlation
RSRC1	-0.162584	0.000509225	negative correlation
PLAUR	0.528888	1.80374e-37	positive correlation
EXOSC2	-0.168094	0.000312899	negative correlation
CASP8AP2	-0.158822	0.000698971	negative correlation
CFI	0.52814	2.31143e-37	positive correlation
HIRIP3	-0.135134	0.00445829	negative correlation
NAMPT	0.526075	4.98377e-37	positive correlation
PROS1	0.520712	3.85448e-36	positive correlation
ZC3H4	-0.135921	0.00421268	negative correlation
RNF5	-0.231826	3.39581e-07	negative correlation
MADD	-0.178837	0.000115612	negative correlation
CA12	0.520502	4.00439e-36	positive correlation
NOL12	-0.2347	2.35289e-07	negative correlation
ANXA2	0.518794	7.42104e-36	positive correlation
VAMP1	-0.1613	0.000567316	negative correlation
ITGA5	0.517619	1.11911e-35	positive correlation
TREM1	0.514909	3.02227e-35	positive correlation
COL5A1	0.513174	5.61393e-35	positive correlation
SETDB1	-0.202623	1.03486e-05	negative correlation
MVP	0.510479	1.48932e-34	positive correlation
LOC100506070	-0.174865	0.000169139	negative correlation
NEFL	-0.189064	4.2529e-05	negative correlation
DPYD	0.508769	2.72103e-34	positive correlation
CA9	0.50728	4.56987e-34	positive correlation
VCL	0.507268	4.44682e-34	positive correlation
TNC	0.507067	4.64521e-34	positive correlation
CEP68	-0.398308	3.5376e-20	negative correlation
C5AR1	0.502809	2.14756e-33	positive correlation
SPTBN1	-0.145079	0.00212417	negative correlation
GABRD	-0.205171	7.85523e-06	negative correlation
LAMB1	0.496032	2.39211e-32	positive correlation
FLNA	0.495636	2.67742e-32	positive correlation
ANKS1B	-0.225521	7.43485e-07	negative correlation
STMN3	-0.16457	0.000428924	negative correlation
VWA8	-0.265889	3.43891e-09	negative correlation
ATAD5	-0.171046	0.000241282	negative correlation
CGREF1	-0.147243	0.00179266	negative correlation
CEBPB	0.493987	4.67288e-32	positive correlation
NPY	-0.166509	0.000360801	negative correlation
GLS	-0.215073	2.56097e-06	negative correlation
FOSL1	0.493406	5.58618e-32	positive correlation
RASGRP3	-0.137426	0.00377755	negative correlation
P4HA1	0.490723	1.3971e-31	positive correlation
GFPT2	0.489495	2.09119e-31	positive correlation
SENP5	-0.186512	5.49478e-05	negative correlation
ZFP2	-0.239033	1.35941e-07	negative correlation
THBS1	0.48942	2.09413e-31	positive correlation
IL1R1	0.489228	2.18608e-31	positive correlation
CTNNA3	-0.170812	0.000246324	negative correlation
FAM114A1	0.488952	2.34985e-31	positive correlation
CTSB	0.488183	3.00003e-31	positive correlation
TOX3	-0.185085	6.31078e-05	negative correlation
ADM	0.487536	3.67052e-31	positive correlation
GEM	0.48575	6.6499e-31	positive correlation
TGFBI	0.485491	7.1134e-31	positive correlation
CALD1	0.485204	7.68718e-31	positive correlation
MAP3K12	-0.169775	0.000270204	negative correlation
AMPH	-0.237103	1.73699e-07	negative correlation
C1R	0.484929	8.27725e-31	positive correlation
SHC1	0.483485	1.32977e-30	positive correlation
PLAU	0.482397	1.88937e-30	positive correlation
GLIPR1	0.481692	2.35468e-30	positive correlation
SLC39A14	0.480588	3.3581e-30	positive correlation
NVL	-0.249286	3.48473e-08	negative correlation
CTRL	-0.140834	0.00293946	negative correlation
FN1	0.480402	3.50922e-30	positive correlation
BCR	-0.186401	5.55551e-05	negative correlation
C9ORF91	-0.166222	0.00036994	negative correlation
HK2	0.480211	3.67514e-30	positive correlation
QRSL1	-0.233021	2.91846e-07	negative correlation
GORASP1	-0.173357	0.000194022	negative correlation
INPP4A	-0.227975	5.50118e-07	negative correlation
KCNN1	-0.169834	0.000268693	negative correlation
SOX11	-0.173555	0.00019058	negative correlation
ADAM9	0.479179	5.11223e-30	positive correlation
N4BP2L1	-0.259759	8.26546e-09	negative correlation
RAP1GAP	-0.331705	5.72479e-14	negative correlation
ANXA1	0.478705	5.89082e-30	positive correlation
TMEM43	0.478254	6.7366e-30	positive correlation
LINC00667	-0.262839	5.32479e-09	negative correlation
PLP2	0.476902	1.04176e-29	positive correlation
PLOD2	0.476366	1.2248e-29	positive correlation
C8ORF4	0.473557	3.06188e-29	positive correlation
PPARGC1A	-0.204084	8.8494e-06	negative correlation
ZNF193	-0.173408	0.000193213	negative correlation
FCHSD2	-0.261592	6.36447e-09	negative correlation
SOX15	-0.158985	0.000689005	negative correlation
KIF5C	-0.213802	2.9763e-06	negative correlation
SLC25A28	-0.133149	0.00513825	negative correlation
S100A11	0.47273	3.95849e-29	positive correlation
C1S	0.472182	4.59225e-29	positive correlation
TAGLN	0.471833	4.91996e-29	positive correlation
PLOD1	0.469044	1.2074e-28	positive correlation
CD163	0.467934	1.70651e-28	positive correlation
LDB2	-0.205986	7.19769e-06	negative correlation
MBD2	0.467527	1.91975e-28	positive correlation
TXN2	-0.15212	0.00121584	negative correlation
ABCC3	0.467406	1.96801e-28	positive correlation
PTPN12	0.466683	2.45248e-28	positive correlation
KLC2	-0.13197	0.00558335	negative correlation
ANGPTL4	0.466601	2.48373e-28	positive correlation
CDC14B	-0.206203	7.02435e-06	negative correlation
SUGP2	-0.216359	2.21214e-06	negative correlation
LOC100505761	-0.15258	0.00117183	negative correlation
ACTN1	0.464442	4.90927e-28	positive correlation
S100A10	0.462576	8.79465e-28	positive correlation
IQGAP1	0.461588	1.18873e-27	positive correlation
TMPRSS3	-0.146288	0.00192986	negative correlation
KIAA0319	-0.282794	2.6786e-10	negative correlation
TNFRSF12A	0.458779	2.85204e-27	positive correlation
PTX3	0.455457	7.96586e-27	positive correlation
MAP2	-0.363309	9.92228e-17	negative correlation
ACTA2	0.454678	1.00175e-26	positive correlation
F13A1	0.453316	1.50897e-26	positive correlation
CNOT7	-0.125857	0.00850067	negative correlation
REV1	-0.258027	1.05693e-08	negative correlation
GNG7	-0.175187	0.000164076	negative correlation
AKAP5	-0.228465	5.17771e-07	negative correlation
FBXO41	-0.194032	2.56502e-05	negative correlation
LTBP2	0.451972	2.25595e-26	positive correlation
TCF4	-0.27614	7.3784e-10	negative correlation
CAMK1G	-0.240855	1.07364e-07	negative correlation
ADRBK2	-0.188345	4.57462e-05	negative correlation
LIMS1	0.451407	2.61905e-26	positive correlation
CTSC	0.451155	2.79612e-26	positive correlation
LIF	0.450938	2.95315e-26	positive correlation
RNASE4	0.450487	3.35192e-26	positive correlation
LOC284244	-0.257811	1.08974e-08	negative correlation
REEP5	-0.124369	0.00938267	negative correlation
SNPH	-0.141065	0.00288739	negative correlation
COL1A1	0.448819	5.51434e-26	positive correlation
FOSL2	0.448759	5.55228e-26	positive correlation
GNS	0.4484	6.12331e-26	positive correlation
ANKRD26	-0.150562	0.00138005	negative correlation
NUCKS1	-0.134683	0.00460372	negative correlation
ADAM19	-0.132568	0.00535079	negative correlation
IL1R2	0.448341	6.16412e-26	positive correlation
ICAM1	0.448152	6.45765e-26	positive correlation
PPP2R2D	-0.171957	0.000221388	negative correlation
RASGRF1	-0.143849	0.00233536	negative correlation
SAT1	0.447986	6.71785e-26	positive correlation
AIM1	0.447769	7.09712e-26	positive correlation
SLC16A3	0.447462	7.70885e-26	positive correlation
CCDC88A	-0.158185	0.000738168	negative correlation
FAM208B	-0.147825	0.00171253	negative correlation
PYGL	0.447024	8.70908e-26	positive correlation
GRM1	-0.245064	6.18052e-08	negative correlation
STC1	0.446519	1.00409e-25	positive correlation
TMEM45A	0.444865	1.63583e-25	positive correlation
COL6A2	0.443888	2.17092e-25	positive correlation
IL13RA1	0.443817	2.1954e-25	positive correlation
SH3BGRL3	0.44379	2.19115e-25	positive correlation
SERPINA4	-0.154055	0.00104079	negative correlation
MAPT	-0.297568	2.46098e-11	negative correlation
UFC1	-0.229276	4.6822e-07	negative correlation
UBE2N	-0.163686	0.000463098	negative correlation
ARGLU1	-0.258326	1.01289e-08	negative correlation
PRODH2	-0.148167	0.00166639	negative correlation
COL6A1	0.442077	3.58301e-25	positive correlation
STRADA	-0.223314	9.67927e-07	negative correlation
TNFRSF1A	0.441834	3.81404e-25	positive correlation
CDK5R1	-0.375083	7.67843e-18	negative correlation
BCL3	0.441312	4.41167e-25	positive correlation
ZNF34	-0.160494	0.000605982	negative correlation
NRP1	0.441093	4.6643e-25	positive correlation
PCNT	-0.266094	3.34048e-09	negative correlation
GBP2	0.44102	4.72121e-25	positive correlation
COL1A2	0.43949	7.35555e-25	positive correlation
ZNF362	-0.158508	0.000717514	negative correlation
CLUH	-0.17212	0.000218208	negative correlation
RAB27A	0.439177	7.99325e-25	positive correlation
ELL2	0.439003	8.33604e-25	positive correlation
HEXB	0.437822	1.16944e-24	positive correlation
MAFB	0.437489	1.27793e-24	positive correlation
PID1	-0.265282	3.73644e-09	negative correlation
CTCF	-0.254535	1.71317e-08	negative correlation
SIK3	-0.186415	5.54928e-05	negative correlation
PLOD3	0.436933	1.49046e-24	positive correlation
HSPA5	0.436586	1.63543e-24	positive correlation
NAP1L2	-0.260747	7.16131e-09	negative correlation
RRAS	0.436218	1.80494e-24	positive correlation
CEBPD	0.434981	2.56611e-24	positive correlation
ANG	0.434896	2.60726e-24	positive correlation
MYOM2	-0.258913	9.29446e-09	negative correlation
ALDH3B1	0.434371	2.98552e-24	positive correlation
TNNT2	-0.156795	0.000829469	negative correlation
LRRC8D	-0.216631	2.13942e-06	negative correlation
CYR61	0.432934	4.48895e-24	positive correlation
PALLD	0.43154	6.65229e-24	positive correlation
THBD	0.431172	7.334e-24	positive correlation
NPC2	0.431106	7.41297e-24	positive correlation
COL6A3	0.430326	9.19647e-24	positive correlation
ELK3	0.430004	1.00027e-23	positive correlation
ARL4C	0.42997	1.00182e-23	positive correlation
GNG4	-0.3607	1.71486e-16	negative correlation
ADAM12	0.429647	1.0903e-23	positive correlation
HSPB1	0.42908	1.27167e-23	positive correlation
PAPD7	-0.127631	0.00753619	negative correlation
PYGM	-0.170777	0.000247021	negative correlation
AHNAK2	0.42905	1.27268e-23	positive correlation
CALU	0.429007	1.27832e-23	positive correlation
GBA3	-0.139356	0.00329283	negative correlation
POLR1C	-0.164574	0.000428887	negative correlation
TIPARP	0.428761	1.36063e-23	positive correlation
ACACA	-0.227501	5.8164e-07	negative correlation
TIMP1	0.428423	1.48643e-23	positive correlation
CNN2	0.428052	1.63955e-23	positive correlation
FGF9	-0.242906	8.16819e-08	negative correlation
TAF5	-0.273912	1.03144e-09	negative correlation
FLRT1	-0.235318	2.17438e-07	negative correlation
PTRF	0.42789	1.70392e-23	positive correlation
SOCS3	0.427614	1.82876e-23	positive correlation
MET	0.427614	1.81565e-23	positive correlation
EHD2	0.427604	1.80714e-23	positive correlation
FLJ42627	-0.14131	0.00283614	negative correlation
SLC17A7	-0.283885	2.25992e-10	negative correlation
DUSP1	0.426988	2.12063e-23	positive correlation
CENPT	-0.156701	0.000835778	negative correlation
RELN	-0.198996	1.52678e-05	negative correlation
GCSH	-0.253138	2.07864e-08	negative correlation
MPHOSPH9	-0.324584	2.11351e-13	negative correlation
STC2	0.426721	2.2709e-23	positive correlation
RBM47	0.425185	3.45345e-23	positive correlation
ARPC1B	0.42509	3.52196e-23	positive correlation
TGFB1I1	0.424734	3.86665e-23	positive correlation
TSR2	-0.137724	0.00370044	negative correlation
LMNA	0.424193	4.46926e-23	positive correlation
GAD2	-0.283435	2.42114e-10	negative correlation
REXO2	0.422418	7.29348e-23	positive correlation
DSE	0.422058	8.00732e-23	positive correlation
ADO	-0.199819	1.398e-05	negative correlation
MLLT4-AS1	-0.267232	2.82141e-09	negative correlation
RAB11FIP3	-0.162844	0.000497764	negative correlation
BCCIP	-0.183796	7.16557e-05	negative correlation
CHSY1	0.420732	1.14995e-22	positive correlation
TYRO3	-0.145766	0.00201277	negative correlation
CTSL1	0.42043	1.24179e-22	positive correlation
SYNPO	0.419751	1.47851e-22	positive correlation
TNFRSF1B	0.419744	1.47161e-22	positive correlation
MAFF	0.419688	1.48472e-22	positive correlation
RGS2	0.416522	3.52188e-22	positive correlation
C1RL	0.416297	3.72096e-22	positive correlation
WBP5	0.415543	4.54181e-22	positive correlation
PRR3	-0.195089	2.29445e-05	negative correlation
FTSJD2	-0.176754	0.000141621	negative correlation
CAST	0.41516	5.00939e-22	positive correlation
TRMT61B	-0.187052	5.19935e-05	negative correlation
CAMSAP1	-0.128241	0.0072485	negative correlation
KIAA1751	-0.144249	0.0022626	negative correlation
MAPK10	-0.219388	1.55106e-06	negative correlation
TGIF2	-0.13422	0.00475936	negative correlation
SERPINH1	0.414386	6.14356e-22	positive correlation
LCMT1	-0.240006	1.19858e-07	negative correlation
CEP97	-0.196594	1.96084e-05	negative correlation
CLK2	-0.126633	0.00805964	negative correlation
ATXN2	-0.143691	0.00236516	negative correlation
MPST	-0.146472	0.00190187	negative correlation
HRSP12	-0.187341	5.05374e-05	negative correlation
S100A6	0.413497	7.76755e-22	positive correlation
WWTR1	0.413303	8.08507e-22	positive correlation
POLD4	0.412873	9.02345e-22	positive correlation
CISD1	-0.184048	6.99088e-05	negative correlation
SPAG4	0.412646	9.53665e-22	positive correlation
FSTL1	0.409472	2.20857e-21	positive correlation
MAD2L1BP	-0.124947	0.00902777	negative correlation
TPM4	0.408731	2.67498e-21	positive correlation
PDE1A	-0.208726	5.29466e-06	negative correlation
NDUFAB1	-0.180841	9.56242e-05	negative correlation
DAB2	0.406821	4.38899e-21	positive correlation
PTP4A2	0.406364	4.92396e-21	positive correlation
NAA40	-0.150353	0.0014008	negative correlation
ZNF443	-0.231554	3.51788e-07	negative correlation
NPIPL3	-0.128758	0.00700498	negative correlation
RAF1	-0.128707	0.00702659	negative correlation
NOVA1	-0.218114	1.80235e-06	negative correlation
CHPF2	0.405583	5.97868e-21	positive correlation
LY96	0.405496	6.08161e-21	positive correlation
NDRG1	0.404938	7.00328e-21	positive correlation
IGFBP6	0.404875	7.07944e-21	positive correlation
MFSD1	0.404532	7.70329e-21	positive correlation
PLK4	-0.146735	0.00186459	negative correlation
BHLHE40	0.404336	8.06365e-21	positive correlation
TNFAIP3	0.404293	8.10796e-21	positive correlation
LDHA	0.404288	8.07291e-21	positive correlation
FAM129A	0.403285	1.03813e-20	positive correlation
PAF1	-0.138641	0.00346747	negative correlation
TRAM2	0.402711	1.1995e-20	positive correlation
ABCA1	0.401442	1.65995e-20	positive correlation
PINK1	-0.186468	5.51932e-05	negative correlation
SORBS2	-0.13422	0.00475846	negative correlation
MYLK	0.401061	1.8228e-20	positive correlation
FNDC3B	0.400921	1.87978e-20	positive correlation
NOS2	-0.145616	0.00203651	negative correlation
NECAB2	-0.210392	4.40839e-06	negative correlation
RAB13	0.400223	2.22824e-20	positive correlation
IBSP	0.399738	2.49904e-20	positive correlation
VKORC1	0.399308	2.77781e-20	positive correlation
LUM	0.398283	3.54154e-20	positive correlation
COL3A1	0.398092	3.70083e-20	positive correlation
ATF3	0.39766	4.09221e-20	positive correlation
KIF2A	-0.13815	0.00359087	negative correlation
MSR1	0.397534	4.20454e-20	positive correlation
C5ORF45	-0.298113	2.24595e-11	negative correlation
ZER1	-0.193808	2.62599e-05	negative correlation
FCGR2B	0.397417	4.31064e-20	positive correlation
MYL9	0.397291	4.42946e-20	positive correlation
DTX3	-0.210075	4.56895e-06	negative correlation
VPS11	-0.145076	0.00212423	negative correlation
CCL20	0.397017	4.72838e-20	positive correlation
FAS	0.396966	4.76601e-20	positive correlation
PDIA5	0.396559	5.26375e-20	positive correlation
NT5M	-0.129325	0.00673843	negative correlation
RALYL	-0.260049	7.93587e-09	negative correlation
HCRP1	-0.16992	0.000266816	negative correlation
DHX30	-0.162783	0.000500254	negative correlation
FCGR2A	0.396549	5.2508e-20	positive correlation
HMGN2	-0.158753	0.000702884	negative correlation
TCIRG1	0.396177	5.71653e-20	positive correlation
ADD2	-0.216189	2.25464e-06	negative correlation
GSN	0.395955	5.99114e-20	positive correlation
RALA	0.395865	6.10058e-20	positive correlation
DNA2	-0.232854	2.97907e-07	negative correlation
SLC11A1	0.394961	7.60667e-20	positive correlation
MYH9	0.393724	1.0361e-19	positive correlation
FBXO11	-0.317389	7.87447e-13	negative correlation
PCOLCE	0.393463	1.10177e-19	positive correlation
ALDH5A1	-0.399097	2.91732e-20	negative correlation
DCC	-0.152094	0.00121831	negative correlation
DYNC2H1	-0.138791	0.00343071	negative correlation
OLIG2	-0.265855	3.44892e-09	negative correlation
RABGAP1	-0.155419	0.000930436	negative correlation
ANPEP	0.393388	1.11754e-19	positive correlation
COL5A2	0.39298	1.23316e-19	positive correlation
CLCF1	0.39291	1.24911e-19	positive correlation
CAB39L	-0.205878	7.2795e-06	negative correlation
CXCR4	0.392592	1.34709e-19	positive correlation
RCAN1	0.392083	1.5243e-19	positive correlation
TDRD3	-0.193287	2.76911e-05	negative correlation
KCNV1	-0.314306	1.36083e-12	negative correlation
GPC5	-0.123884	0.00970606	negative correlation
ANK3	-0.247178	4.63519e-08	negative correlation
IL12RB2	-0.154556	0.000999353	negative correlation
HSF2	-0.228876	4.91913e-07	negative correlation
GYS1	0.391868	1.60184e-19	positive correlation
HILPDA	0.390537	2.2269e-19	positive correlation
LOC100507284	-0.197275	1.82897e-05	negative correlation
BACH2	-0.292743	5.54186e-11	negative correlation
KYNU	0.390405	2.2911e-19	positive correlation
INPP1	-0.303508	9.02095e-12	negative correlation
SLC2A3	0.3899	2.58793e-19	positive correlation
TBCD	-0.142148	0.00266004	negative correlation
PPP1R12B	-0.274822	8.99752e-10	negative correlation
TGFBR2	0.389469	2.86912e-19	positive correlation
SERPINA1	0.389248	3.018e-19	positive correlation
ZNF506	-0.261449	6.48664e-09	negative correlation
MYCN	-0.334863	3.12727e-14	negative correlation
NXPH3	-0.178431	0.000120374	negative correlation
BAI2	-0.244149	6.96417e-08	negative correlation
TPM2	0.389136	3.08914e-19	positive correlation
GPR12	-0.221628	1.18187e-06	negative correlation
GPR162	-0.223142	9.88492e-07	negative correlation
NNMT	0.388388	3.68799e-19	positive correlation
ECI1	-0.249985	3.17212e-08	negative correlation
JMJD1C	-0.221962	1.13681e-06	negative correlation
USP22	-0.129733	0.00654439	negative correlation
LOXL1	0.38692	5.26065e-19	positive correlation
BIRC3	0.386716	5.48547e-19	positive correlation
ARHGAP29	0.386632	5.57568e-19	positive correlation
NFKBIA	0.385852	6.70133e-19	positive correlation
SETD5	-0.15333	0.00110228	negative correlation
TNFAIP8	0.3857	6.9259e-19	positive correlation
SUV420H1	-0.240768	1.08628e-07	negative correlation
ATP5SL	-0.135714	0.00427985	negative correlation
EFEMP1	0.385687	6.9188e-19	positive correlation
TUBD1	-0.128409	0.00715902	negative correlation
DLL3	-0.243893	7.20204e-08	negative correlation
RHBDL1	-0.160724	0.000595312	negative correlation
ZNF638	-0.181223	9.22098e-05	negative correlation
ZNHIT3	-0.256306	1.33997e-08	negative correlation
FBN1	0.385516	7.18626e-19	positive correlation
SDHAF1	-0.203888	9.03508e-06	negative correlation
STEAP3	0.384986	8.15266e-19	positive correlation
GLB1	0.384876	8.3402e-19	positive correlation
PDSS2	-0.124029	0.0096096	negative correlation
LRP10	0.384464	9.14983e-19	positive correlation
P4HB	0.384062	1.00132e-18	positive correlation
DAPK2	-0.15556	0.000920003	negative correlation
NFIL3	0.38381	1.06067e-18	positive correlation
ARRB1	-0.184767	6.50853e-05	negative correlation
CYP2E1	-0.227876	5.55676e-07	negative correlation
FHL2	0.383691	1.08739e-18	positive correlation
EHD3	-0.220572	1.34247e-06	negative correlation
RBMS1	0.383316	1.18698e-18	positive correlation
KLF6	0.383266	1.19658e-18	positive correlation
VEGFA	0.382091	1.58718e-18	positive correlation
RNPS1	-0.210287	4.45994e-06	negative correlation
EDNRA	0.381555	1.79356e-18	positive correlation
GLMN	-0.312862	1.76477e-12	negative correlation
DCBLD2	0.38117	1.94548e-18	positive correlation
MCF2L	-0.320912	4.18224e-13	negative correlation
B4GALT1	0.380983	2.01955e-18	positive correlation
RND3	0.380948	2.02883e-18	positive correlation
LSAMP	-0.160257	0.000617553	negative correlation
RFC5	-0.185939	5.81279e-05	negative correlation
KLHL24	-0.19355	2.69755e-05	negative correlation
KDM5B	-0.135741	0.00427235	negative correlation
MTERFD2	-0.200634	1.28519e-05	negative correlation
CSPP1	-0.13699	0.0038945	negative correlation
GCFC2	-0.149284	0.00152734	negative correlation
LUZP2	-0.218001	1.82744e-06	negative correlation
MAP2K4	-0.312175	1.98629e-12	negative correlation
IFI16	0.380652	2.16226e-18	positive correlation
SLC39A8	0.380316	2.33653e-18	positive correlation
PPP2R5B	-0.135204	0.00443612	negative correlation
ITGA3	0.379682	2.71267e-18	positive correlation
ZFP36L1	0.379468	2.84488e-18	positive correlation
ADARB2	-0.145391	0.0020732	negative correlation
IL10RB	0.379219	3.00961e-18	positive correlation
SRGN	0.378905	3.23297e-18	positive correlation
SRPK2	-0.163221	0.000482084	negative correlation
SLC2A1	0.378704	3.38088e-18	positive correlation
RND1	-0.312345	1.92916e-12	negative correlation
MTMR1	-0.18394	7.0702e-05	negative correlation
CDH8	-0.213511	3.08037e-06	negative correlation
TNIP1	0.378659	3.40428e-18	positive correlation
MBOAT2	-0.276769	6.72895e-10	negative correlation
PBX1	-0.308416	3.84037e-12	negative correlation
CSE1L	-0.144758	0.00217582	negative correlation
TUBGCP3	-0.188537	4.48885e-05	negative correlation
ZNF669	-0.204324	8.6251e-06	negative correlation
BLOC1S1	-0.159987	0.00063183	negative correlation
CHRM2	-0.14541	0.00207129	negative correlation
RBM26	-0.154558	0.000999451	negative correlation
FXYD5	0.378637	3.40921e-18	positive correlation
SLAMF8	0.377889	4.04953e-18	positive correlation
CD93	0.377855	4.06764e-18	positive correlation
METTL3	-0.177866	0.000127033	negative correlation
SH2B3	0.377022	4.94562e-18	positive correlation
MMP16	-0.191583	3.2979e-05	negative correlation
S100A4	0.376894	5.08097e-18	positive correlation
TMEM97	-0.286582	1.48744e-10	negative correlation
GPS1	-0.316673	8.97017e-13	negative correlation
STRN4	-0.130276	0.00629608	negative correlation
GDF9	-0.147827	0.00171278	negative correlation
GADD45A	0.376733	5.26043e-18	positive correlation
OLFML2B	0.376702	5.2805e-18	positive correlation
ELF4	0.376266	5.83793e-18	positive correlation
KIAA1045	-0.222609	1.05417e-06	negative correlation
EHD4	0.375385	7.17379e-18	positive correlation
CLIC1	0.373801	1.03658e-17	positive correlation
FTH1P5	0.37378	1.03792e-17	positive correlation
ADAMTS1	0.373724	1.04785e-17	positive correlation
GRN	0.373662	1.0596e-17	positive correlation
RAI14	0.373632	1.0632e-17	positive correlation
MAPKAPK2	0.373299	1.14627e-17	positive correlation
DZIP1	-0.20308	9.8661e-06	negative correlation
ERP44	0.373108	1.19479e-17	positive correlation
ZNF675	-0.209423	4.92185e-06	negative correlation
ART3	-0.207098	6.34963e-06	negative correlation
WSB2	-0.235028	2.25676e-07	negative correlation
BRD7	-0.127802	0.00744879	negative correlation
IGFBP7	0.372828	1.27159e-17	positive correlation
MAN2A1	0.372518	1.36329e-17	positive correlation
CDH18	-0.226579	6.51542e-07	negative correlation
SYT17	-0.33854	1.52133e-14	negative correlation
CTSF	-0.139406	0.00328326	negative correlation
SLC35E2	-0.202717	1.0251e-05	negative correlation
PPP1R7	-0.180941	9.4717e-05	negative correlation
POMT1	-0.200622	1.28652e-05	negative correlation
ZCCHC10	-0.203928	8.99969e-06	negative correlation
COL9A3	-0.129422	0.00669268	negative correlation
ERO1L	0.372516	1.35912e-17	positive correlation
JMJD6	0.371593	1.67048e-17	positive correlation
PDE6D	-0.349478	1.75864e-15	negative correlation
AKIRIN2-AS1	-0.131263	0.00587595	negative correlation
DLG1	-0.22861	5.08065e-07	negative correlation
APPBP2	-0.329107	9.30851e-14	negative correlation
HMOX1	0.371586	1.66753e-17	positive correlation
HEXA	0.371487	1.70055e-17	positive correlation
SLC10A3	0.371376	1.7396e-17	positive correlation
SEMA3G	-0.193986	2.57659e-05	negative correlation
NAA16	-0.249224	3.50924e-08	negative correlation
AKAP12	0.371313	1.75939e-17	positive correlation
DDX49	-0.15677	0.000830729	negative correlation
IFI30	0.371102	1.84222e-17	positive correlation
MSN	0.370629	2.04371e-17	positive correlation
FCGR2C	0.370424	2.13675e-17	positive correlation
ITGB5	0.370348	2.16765e-17	positive correlation
CLEC2B	0.370177	2.24817e-17	positive correlation
PLTP	0.370158	2.25052e-17	positive correlation
CLEC16A	-0.143118	0.00247292	negative correlation
CLIC4	0.370084	2.2825e-17	positive correlation
AKT3	-0.224003	8.92722e-07	negative correlation
CEP170	-0.166051	0.000375238	negative correlation
ZNF671	-0.138503	0.00350065	negative correlation
CIRBP	-0.258492	9.88284e-09	negative correlation
HNRNPU	-0.142199	0.00265245	negative correlation
FZD1	0.369926	2.35985e-17	positive correlation
SRPX	0.369469	2.60782e-17	positive correlation
WIPI1	0.368598	3.18287e-17	positive correlation
GRAMD1B	-0.263685	4.72041e-09	negative correlation
MIR4448	-0.137621	0.00372414	negative correlation
YBX2	-0.128002	0.00734828	negative correlation
SUZ12P1	-0.129917	0.00646161	negative correlation
TAGLN2	0.368489	3.25371e-17	positive correlation
KCTD15	-0.18525	6.21019e-05	negative correlation
POLB	-0.250174	3.09585e-08	negative correlation
RAB2A	-0.146874	0.00184262	negative correlation
PHACTR1	-0.200286	1.33145e-05	negative correlation
SPP1	0.368479	3.25045e-17	positive correlation
ASIC2	-0.128176	0.00727095	negative correlation
ZNF573	-0.173827	0.000186046	negative correlation
SH3GL2	-0.128492	0.00712417	negative correlation
MGAT1	0.368408	3.29363e-17	positive correlation
VPS4A	-0.191361	3.37304e-05	negative correlation
ACVR1B	-0.162929	0.000494165	negative correlation
AGAP1	-0.204655	8.31926e-06	negative correlation
ERBB4	-0.240424	1.13626e-07	negative correlation
LOC440434	-0.199179	1.49832e-05	negative correlation
LMO1	-0.222889	1.01897e-06	negative correlation
DHTKD1	-0.15285	0.00114741	negative correlation
CXCL3	0.368282	3.38036e-17	positive correlation
CALY	-0.253327	2.02345e-08	negative correlation
HMG20A	-0.183722	7.21015e-05	negative correlation
RIC8B	-0.175519	0.000159207	negative correlation
MYL12A	0.367833	3.72649e-17	positive correlation
LGALS3	0.367163	4.32321e-17	positive correlation
LOC100505933	-0.198335	1.63584e-05	negative correlation
MDC1	-0.209101	5.08274e-06	negative correlation
VPS45	-0.442324	3.36228e-25	negative correlation
LANCL2	-0.140954	0.00291152	negative correlation
NECAP1	-0.355704	4.9434e-16	negative correlation
FCGBP	0.366846	4.63642e-17	positive correlation
MCF2	-0.158536	0.000716055	negative correlation
GNB5	-0.290028	8.63973e-11	negative correlation
MMP28	-0.143399	0.00242001	negative correlation
FAM216A	-0.290884	7.51329e-11	negative correlation
CACNA1I	-0.181426	9.04357e-05	negative correlation
CCNT2	-0.260992	6.92219e-09	negative correlation
C16ORF45	-0.242302	8.8478e-08	negative correlation
DSCC1	-0.13881	0.00342611	negative correlation
ABCB1	-0.154155	0.00103251	negative correlation
C11ORF24	0.366682	4.79922e-17	positive correlation
CDH11	0.366461	5.0345e-17	positive correlation
SDC1	0.366332	5.16951e-17	positive correlation
LZTFL1	-0.166097	0.000374016	negative correlation
FLNC	0.366138	5.38867e-17	positive correlation
FPR1	0.365916	5.65254e-17	positive correlation
PRR4	-0.244244	6.87436e-08	negative correlation
ATP1A3	-0.303203	9.48936e-12	negative correlation
EMR2	0.365873	5.69186e-17	positive correlation
SLC16A10	0.365363	6.37791e-17	positive correlation
SLC2A11	-0.126868	0.00792661	negative correlation
STAB1	0.365213	6.58109e-17	positive correlation
TERF2	-0.252655	2.21942e-08	negative correlation
AES	-0.309891	2.97633e-12	negative correlation
USP10	-0.128842	0.00696605	negative correlation
TIMM10	-0.147632	0.00173813	negative correlation
LOC157562	-0.169497	0.000276576	negative correlation
MARCKSL1	-0.304317	7.85006e-12	negative correlation
CSTF3	-0.250996	2.78564e-08	negative correlation
CBLN1	-0.141349	0.00282889	negative correlation
SQSTM1	0.365011	6.87143e-17	positive correlation
SLCO1A2	-0.254734	1.6688e-08	negative correlation
MRC1	0.364911	7.00963e-17	positive correlation
CTBS	0.364402	7.8516e-17	positive correlation
PLA2G6	-0.190511	3.67104e-05	negative correlation
EP400	-0.148066	0.00167949	negative correlation
FUBP1	-0.289751	9.05521e-11	negative correlation
ZMYM3	-0.150333	0.00140295	negative correlation
FDPS	-0.175471	0.00015988	negative correlation
DOM3Z	-0.225858	7.13028e-07	negative correlation
TIMP2	0.363354	9.85138e-17	positive correlation
SPARC	0.362972	1.06809e-16	positive correlation
COL13A1	0.362908	1.07733e-16	positive correlation
VIM	0.362871	1.08307e-16	positive correlation
POLR3K	-0.313389	1.60359e-12	negative correlation
NIT1	-0.136358	0.00408024	negative correlation
CSTA	0.362844	1.0865e-16	positive correlation
CELF3	-0.224686	8.23864e-07	negative correlation
FAAH	-0.232601	3.07682e-07	negative correlation
APOBEC3C	0.362516	1.16707e-16	positive correlation
SS18L1	-0.348637	2.06877e-15	negative correlation
RANBP1	-0.13161	0.00572842	negative correlation
VAMP2	-0.249534	3.36476e-08	negative correlation
RLBP1	-0.19615	2.05258e-05	negative correlation
TFAM	-0.127034	0.00784041	negative correlation
EXOSC8	-0.147282	0.00178792	negative correlation
CD99	0.362235	1.23663e-16	positive correlation
RASGRP1	-0.16591	0.000379866	negative correlation
NDN	-0.144272	0.00225882	negative correlation
DKK1	0.361931	1.32094e-16	positive correlation
DNASE1L1	0.361326	1.50627e-16	positive correlation
PRKACB	-0.324118	2.29826e-13	negative correlation
CACNB3	-0.269332	2.06931e-09	negative correlation
HSPA6	0.360909	1.6504e-16	positive correlation
CHRNA9	0.360818	1.67964e-16	positive correlation
CLEC5A	0.360704	1.71818e-16	positive correlation
SIGLEC7	0.36053	1.77694e-16	positive correlation
VEZF1	-0.168741	0.000296062	negative correlation
TRIP6	0.359416	2.2572e-16	positive correlation
JUNB	0.359314	2.30288e-16	positive correlation
DUSP26	-0.361807	1.35482e-16	negative correlation
IER3	0.358975	2.47788e-16	positive correlation
C11ORF49	-0.291193	7.16781e-11	negative correlation
OLA1	-0.139224	0.00332515	negative correlation
ISG20	0.358537	2.72584e-16	positive correlation
MTMR4	-0.177017	0.000138043	negative correlation
CPNE6	-0.236572	1.85812e-07	negative correlation
APC2	-0.166271	0.000368487	negative correlation
HLF	-0.328196	1.10572e-13	negative correlation
CDCP1	0.358392	2.80799e-16	positive correlation
TFPI2	0.358286	2.86715e-16	positive correlation
SLC25A12	-0.381525	1.7994e-18	negative correlation
CD14	0.357736	3.22417e-16	positive correlation
STRN	-0.239942	1.20716e-07	negative correlation
SUOX	-0.212539	3.45553e-06	negative correlation
CP	0.357283	3.5375e-16	positive correlation
IL8	0.356334	4.33306e-16	positive correlation
FST	0.355923	4.73449e-16	positive correlation
VDAC3	-0.212309	3.54561e-06	negative correlation
RPRD2	-0.127611	0.00754597	negative correlation
ATP6V0E1	0.355719	4.94015e-16	positive correlation
PROM1	-0.131857	0.00562417	negative correlation
XRCC2	-0.170223	0.000259526	negative correlation
ZCCHC6	0.355698	4.93624e-16	positive correlation
HIF1A	0.355586	5.0463e-16	positive correlation
ACYP2	-0.312435	1.89939e-12	negative correlation
ANO3	-0.258541	9.81672e-09	negative correlation
TNPO2	-0.171163	0.000238549	negative correlation
NF1	-0.255428	1.51311e-08	negative correlation
MRPL46	-0.181531	8.94963e-05	negative correlation
TMEM248	0.355489	5.14218e-16	positive correlation
TGFB1	0.355416	5.21207e-16	positive correlation
PGK1	0.354795	5.96378e-16	positive correlation
FXYD7	-0.168146	0.000311593	negative correlation
OVGP1	-0.21245	3.49068e-06	negative correlation
PER3	-0.133072	0.0051674	negative correlation
IDH3B	-0.275663	7.94987e-10	negative correlation
SOAT1	0.354189	6.78021e-16	positive correlation
CDK10	-0.200197	1.3437e-05	negative correlation
ATP13A2	-0.163762	0.00046011	negative correlation
RAD9A	-0.162788	0.000500127	negative correlation
MAN2B1	0.354063	6.95264e-16	positive correlation
C1ORF115	-0.327967	1.15557e-13	negative correlation
PFN1	0.353865	7.22406e-16	positive correlation
SLC30A9	-0.222221	1.10316e-06	negative correlation
NPTX1	-0.15552	0.000923144	negative correlation
CKAP4	0.353619	7.60683e-16	positive correlation
MARK1	-0.40015	2.2582e-20	negative correlation
IFITM2	0.352884	8.89347e-16	positive correlation
BAG3	0.352608	9.3984e-16	positive correlation
ACD	-0.124781	0.00913147	negative correlation
FEZ1	-0.1432	0.00245692	negative correlation
IMPA1	-0.125256	0.0088484	negative correlation
DGAT1	-0.16128	0.000567875	negative correlation
WFDC1	-0.242563	8.54055e-08	negative correlation
ZC2HC1A	-0.217352	1.96761e-06	negative correlation
ZNF93	-0.147528	0.00175173	negative correlation
FAM106A	-0.166863	0.000349176	negative correlation
DNAJB1	0.352608	9.37433e-16	positive correlation
TMED9	0.352608	9.35048e-16	positive correlation
LOC100287590	-0.179337	0.00011015	negative correlation
PSD3	-0.17026	0.000258825	negative correlation
BZRAP1	-0.353565	7.67678e-16	negative correlation
ILF3	-0.210036	4.58862e-06	negative correlation
CA10	-0.141313	0.00283613	negative correlation
MAGEL2	-0.148342	0.00164564	negative correlation
TNRC6B	-0.169324	0.000281185	negative correlation
RNASE2	0.352589	9.36475e-16	positive correlation
COPZ2	0.352426	9.65434e-16	positive correlation
ACSL1	0.352374	9.71456e-16	positive correlation
WRAP53	-0.150566	0.00137989	negative correlation
CEP70	-0.194854	2.35304e-05	negative correlation
RAC2	0.352204	1.00311e-15	positive correlation
UTP11L	-0.148824	0.0015835	negative correlation
ZNF174	-0.240007	1.19917e-07	negative correlation
SLC26A10	-0.136318	0.00409069	negative correlation
PAM	0.352151	1.01224e-15	positive correlation
TUBB6	0.351952	1.05452e-15	positive correlation
SLC1A4	-0.190993	3.49626e-05	negative correlation
ZNF143	-0.141152	0.00286928	negative correlation
TMEM160	-0.277273	6.2275e-10	negative correlation
CCL2	0.351729	1.10172e-15	positive correlation
EIF2AK2	-0.174071	0.000181765	negative correlation
ALOX5	0.351722	1.10061e-15	positive correlation
FAM20B	-0.19083	3.5565e-05	negative correlation
HBEGF	0.351166	1.2395e-15	positive correlation
AQP9	0.351097	1.25517e-15	positive correlation
COL18A1	0.349969	1.58456e-15	positive correlation
ELMO1	-0.141946	0.0026999	negative correlation
CYTIP	0.349303	1.81733e-15	positive correlation
LOC100506603	-0.135527	0.00433196	negative correlation
KIT	-0.277732	5.79445e-10	negative correlation
COL14A1	0.348912	1.9733e-15	positive correlation
DCAF16	-0.183634	7.27606e-05	negative correlation
IGFBP3	0.34885	1.99481e-15	positive correlation
ENGASE	-0.129289	0.00675564	negative correlation
RCN1	0.348807	2.00866e-15	positive correlation
ULK2	-0.128434	0.00714824	negative correlation
SNCG	-0.205709	7.41205e-06	negative correlation
GRIA3	-0.290485	8.01652e-11	negative correlation
ANKRD55	-0.288624	1.08326e-10	negative correlation
PIK3R1	-0.226876	6.2904e-07	negative correlation
THEMIS2	0.348771	2.01959e-15	positive correlation
GABRA5	-0.223248	9.75807e-07	negative correlation
SDR39U1	-0.249827	3.23385e-08	negative correlation
SIL1	0.348682	2.05373e-15	positive correlation
ADNP	-0.21171	3.79586e-06	negative correlation
SERPINB8	0.348071	2.32668e-15	positive correlation
MCL1	0.34783	2.44469e-15	positive correlation
SPON1	-0.161863	0.000541068	negative correlation
GPD1	-0.196294	2.02142e-05	negative correlation
SIK1	0.347756	2.47813e-15	positive correlation
GTPBP6	-0.15341	0.00109522	negative correlation
SMAD9	-0.167219	0.000338127	negative correlation
IFIT5	-0.176069	0.00015109	negative correlation
GADD45B	0.347646	2.53155e-15	positive correlation
LGALS1	0.347503	2.60439e-15	positive correlation
VDR	0.347362	2.6783e-15	positive correlation
CHI3L1	0.347239	2.74314e-15	positive correlation
SUCLA2	-0.303028	9.78409e-12	negative correlation
PGRMC2	-0.263414	4.91254e-09	negative correlation
ARHGAP44	-0.234321	2.47149e-07	negative correlation
TSPAN4	0.34709	2.81919e-15	positive correlation
CERS2	0.346767	3.01476e-15	positive correlation
NR2C1	-0.215907	2.32863e-06	negative correlation
UBE4B	-0.240445	1.13421e-07	negative correlation
TTPA	-0.177704	0.000128936	negative correlation
MGAT2	0.346116	3.45001e-15	positive correlation
CAPG	0.34599	3.52798e-15	positive correlation
DDHD2	-0.188367	4.56535e-05	negative correlation
ABCC1	0.345896	3.58318e-15	positive correlation
GNAL	-0.149911	0.0014508	negative correlation
ESYT1	0.345868	3.59626e-15	positive correlation
MS4A4A	0.345577	3.81798e-15	positive correlation
LHFPL2	0.345254	4.07214e-15	positive correlation
DHX35	-0.150865	0.00134693	negative correlation
DYNLT3	0.344951	4.33424e-15	positive correlation
SEC61A1	0.344663	4.57712e-15	positive correlation
BDKRB2	0.344403	4.82714e-15	positive correlation
CPD	0.344195	5.02191e-15	positive correlation
ANKRD17	-0.138627	0.00347004	negative correlation
RFPL3	-0.16999	0.000265137	negative correlation
TIPRL	-0.265817	3.46387e-09	negative correlation
DOLPP1	-0.128151	0.00728166	negative correlation
HNRNPL	-0.129768	0.00652947	negative correlation
ZNF195	-0.179719	0.00010646	negative correlation
SLC9A6	-0.300349	1.54165e-11	negative correlation
ASF1A	-0.295761	3.33127e-11	negative correlation
VAT1	0.343971	5.25584e-15	positive correlation
KIAA1644	-0.201673	1.14509e-05	negative correlation
KLF10	0.343942	5.27573e-15	positive correlation
SRP9	-0.135541	0.00432823	negative correlation
LPP	0.343663	5.58558e-15	positive correlation
CSF1	0.343516	5.73626e-15	positive correlation
PPP1R10	-0.144034	0.00230108	negative correlation
PI3	0.343406	5.84638e-15	positive correlation
SEC24D	0.343307	5.95605e-15	positive correlation
GLT25D1	0.343057	6.26639e-15	positive correlation
RIC3	-0.332277	5.12513e-14	negative correlation
CREB3L2	0.342951	6.39465e-15	positive correlation
TMEM59L	-0.290963	7.42761e-11	negative correlation
RAB20	0.342747	6.66301e-15	positive correlation
CHST2	0.342289	7.32358e-15	positive correlation
CUX2	-0.299022	1.92441e-11	negative correlation
TNFRSF10B	0.342218	7.38511e-15	positive correlation
GPR17	-0.141289	0.00283987	negative correlation
GM2A	0.341751	8.11564e-15	positive correlation
GOT1	-0.215564	2.41906e-06	negative correlation
MAN1C1	0.341407	8.68801e-15	positive correlation
SLC25A23	-0.304986	7.00727e-12	negative correlation
GAB1	-0.137711	0.00370187	negative correlation
GRID2	-0.152274	0.00120068	negative correlation
ASCL1	-0.316085	9.87405e-13	negative correlation
FAM193B	-0.143534	0.00239474	negative correlation
SRD5A1	0.341183	9.06816e-15	positive correlation
NTRK3	-0.338556	1.51963e-14	negative correlation
OR7E91P	-0.125845	0.00850644	negative correlation
TNFSF4	0.341158	9.09587e-15	positive correlation
BCL2A1	0.340758	9.83107e-15	positive correlation
PLIN3	0.340134	1.11829e-14	positive correlation
MAN1A2	-0.282252	2.89918e-10	negative correlation
PVALB	-0.139156	0.00334141	negative correlation
OFD1	-0.142041	0.00268156	negative correlation
IGSF3	-0.211258	3.99176e-06	negative correlation
EIF4EBP1	0.339438	1.27717e-14	positive correlation
KIAA0513	-0.220613	1.33613e-06	negative correlation
CHPF	0.339125	1.36079e-14	positive correlation
POU6F1	-0.174309	0.000178051	negative correlation
FBP1	0.338968	1.40321e-14	positive correlation
PKM	0.338598	1.51258e-14	positive correlation
GPR183	0.33846	1.54367e-14	positive correlation
HPS4	-0.166924	0.000347298	negative correlation
PTDSS2	-0.141751	0.00274104	negative correlation
LRRC15	0.338458	1.54116e-14	positive correlation
EMP3	0.338457	1.53816e-14	positive correlation
IL15	0.337975	1.69372e-14	positive correlation
CBX1	-0.153708	0.00106918	negative correlation
SQRDL	0.337031	2.05626e-14	positive correlation
IQSEC1	-0.127434	0.00764036	negative correlation
KCNMB2	-0.252908	2.14178e-08	negative correlation
SERPINA3	0.336863	2.12492e-14	positive correlation
PSMC3	-0.13936	0.00329264	negative correlation
IGFBP4	0.336618	2.22625e-14	positive correlation
MREG	0.336234	2.40529e-14	positive correlation
COL4A1	0.336143	2.44622e-14	positive correlation
PLXND1	0.335945	2.54301e-14	positive correlation
PDK3	0.335639	2.70323e-14	positive correlation
ABCC8	-0.217749	1.87889e-06	negative correlation
CTSZ	0.335268	2.90052e-14	positive correlation
SPINK1	0.335164	2.95726e-14	positive correlation
ASTN1	-0.236219	1.93989e-07	negative correlation
RHOG	0.334976	3.06153e-14	positive correlation
RTN1	-0.19009	3.8343e-05	negative correlation
S100A8	0.33454	3.3219e-14	positive correlation
PART1	-0.234429	2.43938e-07	negative correlation
SC5DL	-0.296733	2.83248e-11	negative correlation
SNRNP25	-0.297474	2.49976e-11	negative correlation
KCNN4	0.334488	3.35088e-14	positive correlation
LAIR1	0.334397	3.40773e-14	positive correlation
SLC25A24	0.334105	3.61097e-14	positive correlation
SP100	0.334089	3.61529e-14	positive correlation
LYRM1	-0.133856	0.00488776	negative correlation
TPP1	0.33405	3.63711e-14	positive correlation
VAMP3	0.333847	3.78411e-14	positive correlation
SUCLG1	-0.228439	5.19274e-07	negative correlation
EPHB3	-0.210767	4.22139e-06	negative correlation
SYDE1	0.333014	4.47021e-14	positive correlation
TOMM20	-0.291013	7.38021e-11	negative correlation
TLR2	0.332842	4.62063e-14	positive correlation
DYRK3	0.33262	4.81667e-14	positive correlation
MYH6	-0.133876	0.00488124	negative correlation
DET1	-0.148197	0.00166287	negative correlation
MDFIC	0.332606	4.82055e-14	positive correlation
DNPH1	-0.168436	0.0003042	negative correlation
SEMA3C	0.332554	4.86232e-14	positive correlation
KIAA1704	-0.129015	0.00688399	negative correlation
SUMO1	-0.13617	0.00413602	negative correlation
EXTL1	-0.125888	0.00848447	negative correlation
KDM1A	-0.187843	4.80754e-05	negative correlation
GPC1	0.332554	4.85288e-14	positive correlation
CHN2	-0.146263	0.00193357	negative correlation
GNPAT	-0.15086	0.00134718	negative correlation
UAP1	0.33224	5.15365e-14	positive correlation
CKB	-0.304099	8.14908e-12	negative correlation
VSIG4	0.331524	5.92797e-14	positive correlation
PTPN3	-0.1451	0.0021208	negative correlation
COL4A2	0.331392	6.07764e-14	positive correlation
TEAD4	0.33138	6.081e-14	positive correlation
PRPSAP1	-0.275559	8.07933e-10	negative correlation
DGKZ	-0.226581	6.51714e-07	negative correlation
SPSB1	0.331374	6.07681e-14	positive correlation
RPAP2	-0.246237	5.26816e-08	negative correlation
LAPTM5	0.331229	6.234e-14	positive correlation
HSPG2	0.331228	6.22383e-14	positive correlation
LOC100506469	-0.193642	2.67174e-05	negative correlation
ANKRD36B	-0.148163	0.00166612	negative correlation
KCNB1	-0.249886	3.21439e-08	negative correlation
PAM16	-0.198987	1.5271e-05	negative correlation
COPG2IT1	-0.302767	1.01952e-11	negative correlation
SLC43A3	0.331124	6.34434e-14	positive correlation
KIF1B	-0.345962	3.54117e-15	negative correlation
ZSCAN18	-0.160774	0.000592693	negative correlation
TSPYL4	-0.343605	5.64231e-15	negative correlation
KLHDC2	-0.229943	4.30895e-07	negative correlation
KIAA0408	-0.195862	2.11722e-05	negative correlation
LGALS3BP	0.330788	6.77922e-14	positive correlation
IL21R	0.330506	7.16406e-14	positive correlation
VPS33B	-0.127251	0.00772688	negative correlation
NARS2	-0.227778	5.62651e-07	negative correlation
WAS	0.330476	7.1939e-14	positive correlation
SYPL1	0.330409	7.27861e-14	positive correlation
ITGAV	0.330403	7.27252e-14	positive correlation
KIF13A	-0.134806	0.00456383	negative correlation
WDR48	-0.233299	2.81446e-07	negative correlation
FAM46A	0.330101	7.71718e-14	positive correlation
REV3L	-0.243341	7.7349e-08	negative correlation
RCN3	0.330094	7.7135e-14	positive correlation
FEM1C	0.329111	9.31789e-14	positive correlation
RSU1	0.3287	1.00673e-13	positive correlation
HIC2	-0.177013	0.000138054	negative correlation
BTG1	0.328697	1.00531e-13	positive correlation
NAE1	-0.175696	0.000156589	negative correlation
GAA	0.327906	1.16781e-13	positive correlation
TSPO	0.327876	1.17271e-13	positive correlation
STXBP5L	-0.1664	0.000364236	negative correlation
PFDN6	-0.21389	2.94934e-06	negative correlation
PIGT	0.3274	1.28289e-13	positive correlation
URB1	-0.130075	0.00638842	negative correlation
CCR1	0.327217	1.32832e-13	positive correlation
MSANTD2	-0.189978	3.87336e-05	negative correlation
SNN	-0.254097	1.81759e-08	negative correlation
CMTM6	0.327204	1.32933e-13	positive correlation
MLL	-0.173371	0.00019388	negative correlation
IL1RN	0.32704	1.36633e-13	positive correlation
SPHK1	0.326746	1.43869e-13	positive correlation
ITGB2	0.32659	1.48144e-13	positive correlation
LRRC8B	-0.174765	0.000170658	negative correlation
ATP1A1	0.325957	1.66903e-13	positive correlation
ZNF124	-0.166876	0.000348819	negative correlation
JUN	0.325908	1.68244e-13	positive correlation
COL15A1	0.325871	1.69184e-13	positive correlation
MAT2A	-0.137012	0.00389224	negative correlation
REPS1	-0.133652	0.00495775	negative correlation
POLR3F	-0.169028	0.000288737	negative correlation
RAB38	0.325821	1.70569e-13	positive correlation
LEMD3	-0.246877	4.8295e-08	negative correlation
CASKIN2	-0.142523	0.00258858	negative correlation
CDKL2	-0.130919	0.00602191	negative correlation
SRPR	0.325806	1.70775e-13	positive correlation
ATXN7L3B	-0.269237	2.09533e-09	negative correlation
NDUFA5	-0.160348	0.000613139	negative correlation
C16ORF59	-0.173337	0.000194289	negative correlation
BNC2	0.32569	1.74437e-13	positive correlation
ACTR6	-0.170168	0.000260789	negative correlation
ITGAM	0.325484	1.81114e-13	positive correlation
LY6H	-0.189979	3.87463e-05	negative correlation
C5ORF54	-0.177156	0.000136202	negative correlation
BAZ2B	-0.307466	4.51371e-12	negative correlation
C11ORF71	-0.183488	7.38571e-05	negative correlation
SYT5	-0.217111	2.0239e-06	negative correlation
UBQLN2	-0.127136	0.00778623	negative correlation
HAS2	0.325417	1.83218e-13	positive correlation
DIRAS3	0.32538	1.8394e-13	positive correlation
RIT2	-0.217751	1.87925e-06	negative correlation
BTBD2	-0.160118	0.000624798	negative correlation
ANXA6	-0.136129	0.004147	negative correlation
CAPZA1	0.325375	1.83796e-13	positive correlation
KLRG1	-0.20033	1.3251e-05	negative correlation
FAH	0.325293	1.86485e-13	positive correlation
MT1X	0.325128	1.92376e-13	positive correlation
ATP13A3	0.324828	2.03817e-13	positive correlation
FCER1G	0.324802	2.04149e-13	positive correlation
PHC1	-0.208505	5.42458e-06	negative correlation
SMARCA5	-0.212174	3.60372e-06	negative correlation
ARMC1	-0.237398	1.67302e-07	negative correlation
USP24	-0.198979	1.52795e-05	negative correlation
TAF5L	-0.156436	0.000854033	negative correlation
HNRNPD	-0.154733	0.000985507	negative correlation
CCDC92	-0.150436	0.00139235	negative correlation
SPEN	-0.219019	1.62288e-06	negative correlation
ZHX2	-0.215512	2.43373e-06	negative correlation
STAT3	0.324774	2.04924e-13	positive correlation
HIVEP1	-0.163355	0.000476347	negative correlation
SLC12A5	-0.303716	8.70693e-12	negative correlation
HMGA2	0.324725	2.06578e-13	positive correlation
LRP1B	-0.141496	0.00279515	negative correlation
LHPP	-0.153828	0.00105904	negative correlation
SRSF3	-0.160223	0.000619389	negative correlation
NRF1	-0.200573	1.29232e-05	negative correlation
C1QA	0.324671	2.08448e-13	positive correlation
FAM131B	-0.151688	0.00125946	negative correlation
MANBA	0.324176	2.28348e-13	positive correlation
ACTG2	0.324174	2.28036e-13	positive correlation
SRSF7	-0.129205	0.00679713	negative correlation
FMR1	-0.23836	1.48477e-07	negative correlation
USP21	-0.285875	1.66599e-10	negative correlation
WDR1	0.324155	2.28516e-13	positive correlation
CTNNA1	0.324077	2.31289e-13	positive correlation
POLR2B	-0.244567	6.58811e-08	negative correlation
DRAM1	0.32376	2.45816e-13	positive correlation
PRRX1	0.323432	2.61394e-13	positive correlation
SLA	0.323236	2.71246e-13	positive correlation
MT2A	0.322669	3.02776e-13	positive correlation
FBXL5	-0.130595	0.00616138	negative correlation
VPS52	-0.209379	4.93983e-06	negative correlation
ZC4H2	-0.20925	5.00719e-06	negative correlation
CBX5	-0.140809	0.00294426	negative correlation
ITFG2	-0.129547	0.00663092	negative correlation
LRRC40	-0.218841	1.65534e-06	negative correlation
PAQR6	-0.228063	5.44596e-07	negative correlation
CYP1B1	0.322641	3.03932e-13	positive correlation
RRH	-0.135637	0.00430159	negative correlation
GCNT1	0.322547	3.09105e-13	positive correlation
PALM	-0.221451	1.20806e-06	negative correlation
SIKE1	-0.155597	0.000917192	negative correlation
HPCAL4	-0.329585	8.51737e-14	negative correlation
SLC39A1	0.322493	3.11878e-13	positive correlation
NTAN1	0.322262	3.25816e-13	positive correlation
CKAP2	-0.177337	0.000133763	negative correlation
MXRA8	0.321878	3.50736e-13	positive correlation
KDELR3	0.321681	3.63917e-13	positive correlation
DERL1	0.32161	3.68462e-13	positive correlation
MGP	0.321382	3.83985e-13	positive correlation
PSMD3	-0.182564	8.08522e-05	negative correlation
TPST1	0.321167	3.99842e-13	positive correlation
STUB1	-0.140227	0.00307949	negative correlation
CD2AP	0.321153	4.00251e-13	positive correlation
PRKCDBP	0.320704	4.34815e-13	positive correlation
USP33	-0.345385	3.96906e-15	negative correlation
RAP2B	0.320545	4.47828e-13	positive correlation
HCLS1	0.320192	4.7813e-13	positive correlation
LAMC1	0.320022	4.92634e-13	positive correlation
ZFP36	0.319838	5.09844e-13	positive correlation
SLC41A3	-0.229294	4.67365e-07	negative correlation
MEG3	-0.160992	0.000581928	negative correlation
PITPNB	-0.162929	0.000494041	negative correlation
GEMIN8	-0.132258	0.00546507	negative correlation
SLC48A1	-0.150251	0.00141208	negative correlation
MKNK2	0.319817	5.11113e-13	positive correlation
CDC7	-0.238924	1.37873e-07	negative correlation
PLK3	0.319754	5.14852e-13	positive correlation
LEPRE1	0.319515	5.37636e-13	positive correlation
FSD1	-0.320023	4.93336e-13	negative correlation
CDKN1A	0.319468	5.41719e-13	positive correlation
BCHE	-0.182101	8.46157e-05	negative correlation
GRIN2C	-0.151413	0.00128509	negative correlation
KCNAB3	-0.163538	0.000469036	negative correlation
SMS	0.319446	5.43167e-13	positive correlation
PFKM	-0.185772	5.90216e-05	negative correlation
PPP3CA	-0.239821	1.22575e-07	negative correlation
ARHGEF11	-0.126896	0.00791354	negative correlation
GRM7	-0.26492	3.94527e-09	negative correlation
DENND1A	0.318975	5.93332e-13	positive correlation
LIPT1	-0.187608	4.91896e-05	negative correlation
ESRRG	-0.196515	1.97696e-05	negative correlation
PHC2	0.318795	6.12365e-13	positive correlation
ERCC3	-0.220104	1.42029e-06	negative correlation
CLNS1A	-0.183206	7.59035e-05	negative correlation
C8ORF44	-0.18164	8.85281e-05	negative correlation
UGCG	0.318648	6.29155e-13	positive correlation
CAPN2	0.318615	6.32195e-13	positive correlation
PPP1R15A	0.318442	6.50643e-13	positive correlation
NPC1	0.317978	7.08357e-13	positive correlation
FARP2	-0.270645	1.70648e-09	negative correlation
ATP7B	-0.228939	4.88051e-07	negative correlation
TWSG1	0.317854	7.24407e-13	positive correlation
CASP8	0.317809	7.2961e-13	positive correlation
TUBGCP4	-0.173709	0.000188052	negative correlation
PHGDH	-0.283967	2.23335e-10	negative correlation
CAP1	0.317726	7.4021e-13	positive correlation
PTGES	0.317588	7.58991e-13	positive correlation
MTF2	-0.179508	0.000108446	negative correlation
SEC31A	0.317376	7.87048e-13	positive correlation
IL4R	0.316646	9.00208e-13	positive correlation
IQCK	-0.165871	0.000381199	negative correlation
TPM1	0.316384	9.42327e-13	positive correlation
COL11A2	-0.1296	0.00660664	negative correlation
NPRL3	-0.145227	0.00210003	negative correlation
COA3	-0.229991	4.28569e-07	negative correlation
PDLIM1	0.316293	9.56145e-13	positive correlation
PANX1	0.31627	9.5876e-13	positive correlation
KCTD9	0.316115	9.83199e-13	positive correlation
NRIP2	-0.172282	0.0002148	negative correlation
GUSB	0.315892	1.02313e-12	positive correlation
OPCML	-0.252206	2.3662e-08	negative correlation
DPY19L2P2	-0.184455	6.71227e-05	negative correlation
GNB1	-0.15017	0.00142119	negative correlation
IL10RA	0.315835	1.03276e-12	positive correlation
C10ORF137	-0.287988	1.1981e-10	negative correlation
COQ9	-0.184345	6.79022e-05	negative correlation
PXMP2	-0.239696	1.24523e-07	negative correlation
TMEM151B	-0.352676	9.28407e-16	negative correlation
VLDLR	0.315596	1.07964e-12	positive correlation
ZNF512B	-0.139448	0.00327255	negative correlation
KCNK1	-0.222933	1.01372e-06	negative correlation
MUC1	0.315503	1.09745e-12	positive correlation
RNF146	-0.144108	0.0022877	negative correlation
IRAK1	0.315461	1.10465e-12	positive correlation
KCNAB1	-0.266263	3.26088e-09	negative correlation
GPNMB	0.315239	1.15087e-12	positive correlation
ATXN10	-0.213754	2.99284e-06	negative correlation
DCXR	-0.323637	2.51447e-13	negative correlation
VWA5A	0.315042	1.19133e-12	positive correlation
ICT1	-0.126467	0.00815274	negative correlation
TAS2R10	-0.174136	0.000180803	negative correlation
TH	-0.125876	0.00849052	negative correlation
CDC25A	-0.1295	0.00665354	negative correlation
IL6	0.31482	1.24116e-12	positive correlation
CRY2	-0.240022	1.19816e-07	negative correlation
METTL2B	-0.140863	0.00293302	negative correlation
CRH	-0.13263	0.00532678	negative correlation
IRGQ	-0.20392	9.00514e-06	negative correlation
HRH1	0.314732	1.26036e-12	positive correlation
LEPREL1	0.314384	1.34487e-12	positive correlation
NAGA	0.312899	1.75497e-12	positive correlation
ADAM8	0.312764	1.7952e-12	positive correlation
PELO	0.312553	1.86568e-12	positive correlation
NOL9	-0.13508	0.00447563	negative correlation
EDNRB	-0.201986	1.10694e-05	negative correlation
CNTN6	-0.178815	0.000115804	negative correlation
MTDH	0.312456	1.89453e-12	positive correlation
PMF1	-0.222334	1.0903e-06	negative correlation
AGER	-0.170878	0.000245008	negative correlation
RGS17	0.311895	2.0913e-12	positive correlation
SLC26A2	0.311768	2.1392e-12	positive correlation
DAPK1	-0.211277	3.98436e-06	negative correlation
ACPP	0.311593	2.20449e-12	positive correlation
SUPT20H	-0.154558	0.000999657	negative correlation
DLGAP1	-0.344245	4.98109e-15	negative correlation
SVIL	0.31157	2.21076e-12	positive correlation
METTL8	-0.194555	2.4297e-05	negative correlation
CSPG5	-0.357633	3.29011e-16	negative correlation
NPAT	-0.155909	0.000893233	negative correlation
CCDC101	-0.199089	1.51217e-05	negative correlation
CTGF	0.311537	2.22165e-12	positive correlation
TBP	-0.188168	4.65427e-05	negative correlation
RAC3	-0.172033	0.000219899	negative correlation
GDF15	0.311496	2.23551e-12	positive correlation
DBT	-0.175956	0.000152711	negative correlation
DCUN1D1	-0.254469	1.72911e-08	negative correlation
NPDC1	-0.187916	4.77126e-05	negative correlation
FAM168A	-0.190568	3.64925e-05	negative correlation
ITGB4	0.311224	2.34968e-12	positive correlation
SIRT5	-0.137032	0.00388666	negative correlation
PTPRN2	-0.180181	0.000101964	negative correlation
SRSF5	-0.172763	0.000204948	negative correlation
TENM1	-0.224379	8.5421e-07	negative correlation
MPDZ	-0.165613	0.000390176	negative correlation
KIAA0247	0.311029	2.43454e-12	positive correlation
PLEK2	0.310925	2.47895e-12	positive correlation
TULP4	-0.132515	0.00536822	negative correlation
NANS	0.310505	2.6788e-12	positive correlation
DDAH1	-0.319052	5.85374e-13	negative correlation
PEX5	-0.168091	0.000312908	negative correlation
LGALSL	-0.269933	1.89277e-09	negative correlation
NOD2	0.309773	3.03891e-12	positive correlation
PDPN	0.309692	3.08056e-12	positive correlation
SIDT1	-0.174172	0.000180365	negative correlation
PET112	-0.132688	0.00530709	negative correlation
COPS3	-0.130114	0.00637016	negative correlation
TPI1	0.309614	3.12152e-12	positive correlation
PTPN2	0.309058	3.44452e-12	positive correlation
PTGS2	0.308766	3.62754e-12	positive correlation
TMBIM1	0.308753	3.63151e-12	positive correlation
CCP110	-0.233569	2.7155e-07	negative correlation
THTPA	-0.230531	4.01116e-07	negative correlation
VPS51	-0.293799	4.65173e-11	negative correlation
ARSJ	0.308735	3.6385e-12	positive correlation
RECQL	0.308698	3.65826e-12	positive correlation
ABLIM1	-0.200189	1.34442e-05	negative correlation
AATK	-0.167247	0.000337696	negative correlation
HOMER1	-0.280403	3.86032e-10	negative correlation
RASAL1	-0.193413	2.73529e-05	negative correlation
C2	0.308591	3.72717e-12	positive correlation
TM9SF1	0.308525	3.76786e-12	positive correlation
FYCO1	0.308336	3.89218e-12	positive correlation
ATRN	-0.133157	0.0051363	negative correlation
PSIP1	-0.185077	6.31452e-05	negative correlation
SOGA1	-0.157352	0.000791323	negative correlation
GNA15	0.308117	4.04873e-12	positive correlation
SLC1A6	-0.215414	2.46278e-06	negative correlation
TOR4A	0.308029	4.10432e-12	positive correlation
GALNT2	0.307881	4.20745e-12	positive correlation
BNIP3L	0.307741	4.30693e-12	positive correlation
TMEM41B	-0.189878	3.90798e-05	negative correlation
WIPF1	0.307679	4.35099e-12	positive correlation
FARP1	-0.189864	3.91272e-05	negative correlation
AMPD3	0.307517	4.47785e-12	positive correlation
KDELR2	0.307293	4.65544e-12	positive correlation
CHD9	-0.209209	5.02756e-06	negative correlation
KANK2	0.30707	4.83846e-12	positive correlation
ANAPC5	-0.235583	2.10479e-07	negative correlation
STOM	0.307029	4.86878e-12	positive correlation
ARF6	0.30635	5.50642e-12	positive correlation
TFE3	0.305777	6.0889e-12	positive correlation
LYVE1	0.305621	6.25846e-12	positive correlation
HPS5	0.305448	6.45292e-12	positive correlation
ZNF142	-0.209359	4.94928e-06	negative correlation
PPP1R17	-0.175088	0.000165703	negative correlation
VPS39	-0.132804	0.00526199	negative correlation
TCEAL1	-0.124582	0.0092549	negative correlation
NOVA2	-0.207677	5.95638e-06	negative correlation
CDC42BPA	-0.167859	0.000319448	negative correlation
RFTN1	0.304795	7.22885e-12	positive correlation
BCAS4	-0.130064	0.00639226	negative correlation
COPB2	0.304494	7.61988e-12	positive correlation
HAUS5	-0.140357	0.00304855	negative correlation
PCDH17	-0.243687	7.41249e-08	negative correlation
DDIT4	0.304467	7.64767e-12	positive correlation
ATP1A2	-0.242063	9.13691e-08	negative correlation
LINC00675	-0.144151	0.00228051	negative correlation
TAF1C	-0.236065	1.97945e-07	negative correlation
PBX2	-0.132444	0.00539386	negative correlation
ITPKC	0.304298	7.86732e-12	positive correlation
SPIN1	-0.194908	2.3404e-05	negative correlation
LIAS	-0.211316	3.96858e-06	negative correlation
SIRT4	-0.169534	0.000275727	negative correlation
NFE2L2	0.303769	8.64624e-12	positive correlation
PDIA4	0.303735	8.68866e-12	positive correlation
ZNF492	-0.176396	0.000146467	negative correlation
SYP	-0.318064	6.97783e-13	negative correlation
ANXA5	0.303596	8.88855e-12	positive correlation
MMP7	0.303497	9.0272e-12	positive correlation
PLCL1	-0.141039	0.00289286	negative correlation
CNNM1	-0.155232	0.00094498	negative correlation
C10ORF88	-0.17278	0.00020465	negative correlation
TEK	-0.221934	1.14048e-06	negative correlation
RGS1	0.303383	9.20506e-12	positive correlation
UBAC1	-0.15465	0.000992412	negative correlation
LIMCH1	-0.251492	2.60491e-08	negative correlation
NCF4	0.303282	9.3654e-12	positive correlation
LTF	0.302962	9.89075e-12	positive correlation
TBC1D17	-0.160795	0.000591818	negative correlation
ZBTB22	-0.1504	0.0013961	negative correlation
RIN3	0.302864	1.00416e-11	positive correlation
NID2	0.302783	1.01779e-11	positive correlation
PRDX4	0.302717	1.02755e-11	positive correlation
PPIB	0.302699	1.02958e-11	positive correlation
SLC4A7	0.30258	1.05073e-11	positive correlation
SERPINA5	0.302482	1.06828e-11	positive correlation
C1QB	0.302339	1.09371e-11	positive correlation
CAP2	-0.160364	0.000612384	negative correlation
MAPK8	-0.145154	0.00211214	negative correlation
NFKB1	0.302251	1.10994e-11	positive correlation
TTYH1	-0.259358	8.73666e-09	negative correlation
HLX	0.302096	1.13872e-11	positive correlation
ADPGK	0.302024	1.15235e-11	positive correlation
SNAPC4	-0.159524	0.000657837	negative correlation
CTSS	0.301277	1.3165e-11	positive correlation
HERC2	-0.273422	1.11108e-09	negative correlation
UROS	-0.227528	5.79829e-07	negative correlation
C2CD2	0.300971	1.38978e-11	positive correlation
SBNO2	0.300834	1.42111e-11	positive correlation
ATP8A2	-0.238226	1.51207e-07	negative correlation
MXRA5	0.300689	1.45533e-11	positive correlation
XPA	-0.16953	0.000275747	negative correlation
ZNF33B	-0.183222	7.58022e-05	negative correlation
LAMA4	0.30063	1.46894e-11	positive correlation
IFITM3	0.300565	1.48451e-11	positive correlation
GALNT10	0.300119	1.6032e-11	positive correlation
PPFIA3	-0.318453	6.50189e-13	negative correlation
ZNF821	-0.3396	1.23717e-14	negative correlation
CASD1	-0.195624	2.17126e-05	negative correlation
ST8SIA5	-0.127238	0.0077312	negative correlation
CASP4	0.300037	1.62487e-11	positive correlation
AHNAK	0.299978	1.64022e-11	positive correlation
STK17A	0.299847	1.67538e-11	positive correlation
IL7R	0.299824	1.68031e-11	positive correlation
R3HDM2	-0.208921	5.18679e-06	negative correlation
S100A9	0.299377	1.81207e-11	positive correlation
RNF103	-0.187791	4.83176e-05	negative correlation
TTC13	-0.272779	1.22883e-09	negative correlation
CD300A	0.299355	1.81689e-11	positive correlation
PDCD6	-0.181443	9.03076e-05	negative correlation
YKT6	0.299164	1.87836e-11	positive correlation
ERBB3	-0.133222	0.00511334	negative correlation
USP11	-0.306629	5.23643e-12	negative correlation
MRC2	0.298743	2.02102e-11	positive correlation
INTS7	-0.175525	0.000159165	negative correlation
PPOX	-0.312543	1.86643e-12	negative correlation
IL2RA	0.298577	2.07931e-11	positive correlation
CCDC109B	0.298466	2.11877e-11	positive correlation
FNBP4	-0.156259	0.000867334	negative correlation
C12ORF29	-0.269835	1.91921e-09	negative correlation
MICA	0.298392	2.14426e-11	positive correlation
BAG1	-0.128444	0.00714713	negative correlation
SDC4	0.298241	2.20041e-11	positive correlation
SERTAD3	0.298228	2.20312e-11	positive correlation
PLEKHA1	-0.225242	7.70202e-07	negative correlation
BMP1	0.29782	2.36115e-11	positive correlation
PAPPA	0.29767	2.42253e-11	positive correlation
TLR1	0.297665	2.42188e-11	positive correlation
DENND5B	-0.218628	1.69858e-06	negative correlation
C2ORF42	-0.140395	0.00303949	negative correlation
NAP1L4	-0.125767	0.00855523	negative correlation
NBAS	-0.123463	0.00998581	negative correlation
GCLM	0.297447	2.50888e-11	positive correlation
ZNF767	-0.143676	0.00236777	negative correlation
NPAS3	-0.125371	0.00878129	negative correlation
PEG3	-0.263887	4.59267e-09	negative correlation
RMND5A	-0.329849	8.09024e-14	negative correlation
GRM3	-0.27629	7.22642e-10	negative correlation
HINFP	-0.148764	0.00159148	negative correlation
MBD5	0.297235	2.5993e-11	positive correlation
BTBD3	-0.314158	1.39779e-12	negative correlation
FBXO9	-0.352387	9.71109e-16	negative correlation
NEDD9	0.297127	2.6436e-11	positive correlation
TGFBRAP1	-0.160282	0.000616461	negative correlation
SNAI2	0.296612	2.89099e-11	positive correlation
PHLDA2	0.296536	2.92683e-11	positive correlation
CASP7	0.296297	3.04264e-11	positive correlation
PIP4K2B	-0.311597	2.20594e-12	negative correlation
RTN3	-0.287795	1.23593e-10	negative correlation
CTSD	0.296234	3.07349e-11	positive correlation
ZBTB17	-0.132565	0.00535052	negative correlation
SPTSSA	0.295844	3.28633e-11	positive correlation
VIPR1	-0.284246	2.14114e-10	negative correlation
TJP1	-0.232109	3.27713e-07	negative correlation
HMHA1	0.295072	3.75062e-11	positive correlation
LOC399491	-0.18926	4.17223e-05	negative correlation
ZNF395	0.294848	3.88852e-11	positive correlation
QSOX1	0.294308	4.25776e-11	positive correlation
OSMR	0.293536	4.86067e-11	positive correlation
TTC39A	0.293487	4.89752e-11	positive correlation
PTHLH	0.293478	4.89951e-11	positive correlation
SLC38A6	0.293323	5.01744e-11	positive correlation
DBF4B	-0.186153	5.69347e-05	negative correlation
USP7	-0.204203	8.73249e-06	negative correlation
LIN7B	-0.289508	9.38094e-11	negative correlation
MYBBP1A	-0.130371	0.00625654	negative correlation
THAP10	-0.293344	5.00459e-11	negative correlation
CD47	0.292186	6.09664e-11	positive correlation
ZNF804A	-0.174664	0.000172317	negative correlation
DOCK3	-0.211727	3.78957e-06	negative correlation
AHR	0.292083	6.20004e-11	positive correlation
M6PR	0.292008	6.26739e-11	positive correlation
NDUFV1	-0.205748	7.38449e-06	negative correlation
PROCR	0.291907	6.37195e-11	positive correlation
GNPTAB	-0.138906	0.00340141	negative correlation
MAP3K8	0.291838	6.43437e-11	positive correlation
PIM1	0.291607	6.69113e-11	positive correlation
ST3GAL1	0.290987	7.40479e-11	positive correlation
RTCA	0.290902	7.49815e-11	positive correlation
TRIM62	-0.169206	0.000284407	negative correlation
CD151	0.290513	7.98711e-11	positive correlation
CXCL5	0.290334	8.22027e-11	positive correlation
SLN	0.290107	8.54174e-11	positive correlation
GRIK4	-0.154923	0.000970435	negative correlation
GPR153	-0.152448	0.0011849	negative correlation
PRKCZ	-0.27008	1.85206e-09	negative correlation
HPCA	-0.318465	6.49715e-13	negative correlation
C3AR1	0.290072	8.58319e-11	positive correlation
AZI1	-0.130579	0.00616649	negative correlation
COLEC12	0.289703	9.11027e-11	positive correlation
CHI3L2	0.289626	9.22254e-11	positive correlation
HEBP1	0.289486	9.40624e-11	positive correlation
SLC35F2	0.288775	1.0589e-10	positive correlation
EDEM1	0.288751	1.06215e-10	positive correlation
CXCL2	0.28865	1.07962e-10	positive correlation
IGF2BP2	0.288595	1.0875e-10	positive correlation
ATP5G1	-0.190077	3.8384e-05	negative correlation
AGFG1	0.288291	1.14099e-10	positive correlation
EFEMP2	0.287756	1.24137e-10	positive correlation
VASP	0.287748	1.2418e-10	positive correlation
MLLT11	-0.197634	1.76115e-05	negative correlation
BNIP2	0.287722	1.24608e-10	positive correlation
FAM110B	-0.143292	0.0024396	negative correlation
MOB1A	0.287721	1.2449e-10	positive correlation
BLVRB	0.28755	1.27925e-10	positive correlation
MAGI2	-0.19842	1.62173e-05	negative correlation
RGS12	-0.305318	6.60017e-12	negative correlation
KLRC3	-0.177716	0.000128814	negative correlation
SESN1	-0.156088	0.000879894	negative correlation
TRMT1L	-0.209649	4.79643e-06	negative correlation
TBL2	0.287489	1.29115e-10	positive correlation
MMP1	0.287443	1.30009e-10	positive correlation
AGXT2L1	-0.277941	5.62409e-10	negative correlation
ACTR3B	-0.257406	1.15202e-08	negative correlation
NR1D2	-0.18464	6.5869e-05	negative correlation
TUBB4A	-0.163099	0.000487464	negative correlation
EPB41L5	-0.218928	1.64026e-06	negative correlation
SERPINB6	0.28735	1.3182e-10	positive correlation
ALOX5AP	0.287199	1.35125e-10	positive correlation
ORMDL2	0.287191	1.35173e-10	positive correlation
RCBTB1	-0.21674	2.11211e-06	negative correlation
KIAA0146	0.287155	1.35853e-10	positive correlation
GSTM4	-0.146732	0.00186459	negative correlation
DDR2	0.287014	1.3888e-10	positive correlation
BCL10	0.286822	1.43365e-10	positive correlation
RRAGC	0.286801	1.43724e-10	positive correlation
GPM6A	-0.162278	0.000522034	negative correlation
RAB30	-0.152584	0.00117204	negative correlation
MIA3	-0.156521	0.000848114	negative correlation
RER1	0.286749	1.44703e-10	positive correlation
IMPAD1	0.28632	1.55394e-10	positive correlation
PMEPA1	0.285978	1.64237e-10	positive correlation
FLJ13197	-0.198878	1.5453e-05	negative correlation
KCNK2	-0.210422	4.39462e-06	negative correlation
TCF20	-0.128011	0.0073465	negative correlation
CTNND2	-0.191203	3.42431e-05	negative correlation
TNIP2	0.285958	1.64617e-10	positive correlation
ADAP2	0.285883	1.66572e-10	positive correlation
TRAF1	0.285872	1.66503e-10	positive correlation
SLC2A5	0.285871	1.66356e-10	positive correlation
USP2	-0.254395	1.74715e-08	negative correlation
RPL23AP32	-0.129976	0.00643327	negative correlation
TDO2	0.285552	1.75117e-10	positive correlation
SYNGR1	-0.338405	1.55176e-14	negative correlation
PDCD6IP	0.285415	1.78684e-10	positive correlation
ENG	0.285341	1.80578e-10	positive correlation
NAA38	0.285167	1.85606e-10	positive correlation
BST1	0.284543	2.05513e-10	positive correlation
CTSA	0.28447	2.07657e-10	positive correlation
PACRG	-0.187654	4.89625e-05	negative correlation
ZBED5	-0.316293	9.57466e-13	negative correlation
CSTB	0.284396	2.09817e-10	positive correlation
DCAF7	-0.138996	0.00338019	negative correlation
CLOCK	-0.124816	0.00911121	negative correlation
KLHL25	-0.275334	8.32871e-10	negative correlation
SYNGR2	0.284384	2.10026e-10	positive correlation
NRXN2	-0.281096	3.45796e-10	negative correlation
SKIV2L2	-0.137925	0.00364611	negative correlation
ELOVL1	0.284374	2.10191e-10	positive correlation
NTSR2	-0.282456	2.82138e-10	negative correlation
GNG12	0.284215	2.15026e-10	positive correlation
SATB2	-0.145948	0.00198391	negative correlation
RNASET2	0.283794	2.29261e-10	positive correlation
TNFRSF11A	0.28372	2.31923e-10	positive correlation
PDE4B	-0.14438	0.00224133	negative correlation
LAPTM4A	0.283718	2.31738e-10	positive correlation
SMARCD1	-0.134219	0.00475783	negative correlation
FOS	0.283489	2.40171e-10	positive correlation
CXCL6	0.28303	2.58745e-10	positive correlation
SNORA21	-0.151448	0.00128146	negative correlation
RAD52	-0.161623	0.000551447	negative correlation
TMEM246	-0.202225	1.07886e-05	negative correlation
NT5C2	-0.160558	0.000602835	negative correlation
EMILIN1	0.283014	2.59175e-10	positive correlation
OLFML2A	0.282843	2.66496e-10	positive correlation
RAP1GDS1	-0.215078	2.56034e-06	negative correlation
MYD88	0.282799	2.6791e-10	positive correlation
HIST3H2A	-0.191216	3.42182e-05	negative correlation
GLRX	0.282614	2.75572e-10	positive correlation
ASL	0.282515	2.79932e-10	positive correlation
ALDOC	-0.260385	7.54267e-09	negative correlation
CLCA4	-0.135036	0.00449026	negative correlation
CD248	0.282424	2.83367e-10	positive correlation
NOD1	0.282365	2.85909e-10	positive correlation
ST14	0.282258	2.90217e-10	positive correlation
LRRC14	-0.137861	0.00366256	negative correlation
RIMS2	-0.221837	1.15309e-06	negative correlation
CLASRP	-0.138148	0.00359088	negative correlation
CD33	0.282244	2.89765e-10	positive correlation
PRIM1	-0.196403	1.99933e-05	negative correlation
KIF22	-0.178894	0.000115113	negative correlation
FGR	0.282088	2.97142e-10	positive correlation
SAE1	-0.158027	0.000747879	negative correlation
A2M	0.281889	3.06655e-10	positive correlation
SYK	0.281757	3.12896e-10	positive correlation
INTS3	-0.187031	5.20919e-05	negative correlation
HPD	0.281565	3.22855e-10	positive correlation
CFD	0.281535	3.23828e-10	positive correlation
CEP72	-0.17178	0.000225148	negative correlation
LTBP3	0.281483	3.26007e-10	positive correlation
ITM2A	-0.293414	4.94871e-11	negative correlation
CPA4	0.281462	3.26835e-10	positive correlation
PPP2R5D	-0.308033	4.10721e-12	negative correlation
CROCCP3	-0.254919	1.62538e-08	negative correlation
C3	0.281418	3.28922e-10	positive correlation
NOSIP	-0.175364	0.000161494	negative correlation
ZNF238	-0.319767	5.15275e-13	negative correlation
GABRB2	-0.124856	0.00908753	negative correlation
NCOR1	-0.284348	2.109e-10	negative correlation
TMEM158	0.281379	3.3041e-10	positive correlation
BCKDHB	-0.137992	0.00362778	negative correlation
THNSL1	-0.250695	2.88846e-08	negative correlation
BCKDK	0.281204	3.39926e-10	positive correlation
CDK14	-0.153422	0.00109492	negative correlation
RNASE3	0.281072	3.46814e-10	positive correlation
GOLT1B	0.280516	3.79172e-10	positive correlation
ANXA2P3	0.28037	3.87742e-10	positive correlation
MXD3	-0.148067	0.00167976	negative correlation
RCHY1	-0.157827	0.000759336	negative correlation
SH3TC1	0.280227	3.96354e-10	positive correlation
BGN	0.280217	3.96656e-10	positive correlation
ARFGAP2	-0.216056	2.28758e-06	negative correlation
SH3BP5	0.280194	3.97737e-10	positive correlation
MARCO	0.280108	4.03116e-10	positive correlation
ALDH6A1	-0.12971	0.00655354	negative correlation
NUDC	-0.130483	0.00620613	negative correlation
ABCA3	-0.126417	0.00818048	negative correlation
ARHGEF9	-0.357138	3.64342e-16	negative correlation
CHD7	-0.215092	2.55729e-06	negative correlation
FCGRT	0.280003	4.0987e-10	positive correlation
CASK	-0.144461	0.00222802	negative correlation
SRSF2	-0.230099	4.23108e-07	negative correlation
TWIST1	0.279942	4.13653e-10	positive correlation
NARFL	-0.204405	8.56061e-06	negative correlation
RASIP1	-0.126079	0.00837489	negative correlation
AKAP1	-0.165199	0.000404974	negative correlation
ANGPT2	0.279927	4.14247e-10	positive correlation
ZNF673	-0.211125	4.05012e-06	negative correlation
OSTF1	0.279862	4.18365e-10	positive correlation
LCP1	0.2798	4.22273e-10	positive correlation
SPTLC2	0.279481	4.44906e-10	positive correlation
CSF2RB	0.279305	4.5634e-10	positive correlation
HIGD1B	-0.127745	0.00747525	negative correlation
ABHD10	-0.293182	5.13678e-11	negative correlation
YTHDC1	-0.2486	3.80681e-08	negative correlation
SLC7A7	0.279191	4.64192e-10	positive correlation
HLA-DMA	0.279058	4.74091e-10	positive correlation
BLM	-0.184095	6.96283e-05	negative correlation
PCNXL2	-0.169906	0.000267028	negative correlation
EPAS1	0.278958	4.80714e-10	positive correlation
SPATA1	-0.127245	0.0077284	negative correlation
ZIM2	-0.153874	0.00105528	negative correlation
NCF2	0.278641	5.06158e-10	positive correlation
TNFSF13	0.278426	5.23568e-10	positive correlation
PHIP	-0.179672	0.000106854	negative correlation
FLII	0.27839	5.2615e-10	positive correlation
PPP2R2B	-0.128182	0.00726928	negative correlation
IP6K2	-0.127338	0.00768996	negative correlation
RAB32	0.278343	5.29725e-10	positive correlation
GREB1L	-0.143485	0.00240349	negative correlation
MTPAP	-0.192979	2.85706e-05	negative correlation
XPO7	-0.165063	0.00040995	negative correlation
CHRDL1	-0.189204	4.19366e-05	negative correlation
SLC1A5	0.278329	5.30477e-10	positive correlation
ATP1B3	0.278242	5.37151e-10	positive correlation
PP14571	-0.147136	0.00180573	negative correlation
IPO4	0.278193	5.41017e-10	positive correlation
RTN2	-0.16102	0.000580889	negative correlation
UBA5	-0.181225	9.2225e-05	negative correlation
NABP1	0.278072	5.514e-10	positive correlation
XPO1	-0.162028	0.000533257	negative correlation
MAGED1	-0.138266	0.00356022	negative correlation
ZNF41	-0.201899	1.11648e-05	negative correlation
CDK5	-0.161776	0.000544929	negative correlation
PGP	-0.225694	7.2744e-07	negative correlation
SLPI	0.277869	5.68616e-10	positive correlation
ENDOD1	0.27775	5.78853e-10	positive correlation
ARHGDIB	0.277735	5.79687e-10	positive correlation
MOAP1	-0.34475	4.51391e-15	negative correlation
OPHN1	-0.136908	0.00391709	negative correlation
MYO6	-0.16012	0.000624859	negative correlation
CALHM2	0.277563	5.94716e-10	positive correlation
ACTL6B	-0.242973	8.11076e-08	negative correlation
PAPSS2	0.277529	5.97517e-10	positive correlation
BLVRA	0.277044	6.45493e-10	positive correlation
BMP2K	0.277025	6.4693e-10	positive correlation
ZFP64	-0.203685	9.22517e-06	negative correlation
ZFP36L2	0.27695	6.5439e-10	positive correlation
DGCR9	-0.143359	0.0024275	negative correlation
VAMP5	0.27687	6.62446e-10	positive correlation
TCN2	0.276762	6.73076e-10	positive correlation
FAM188A	-0.186303	5.60934e-05	negative correlation
AQP6	-0.138535	0.00349291	negative correlation
UHRF1BP1L	-0.147207	0.00179691	negative correlation
RNFT2	-0.362309	1.2198e-16	negative correlation
MAN1A1	0.276571	6.92533e-10	positive correlation
GALNT14	-0.167863	0.000319417	negative correlation
TPD52L2	0.276526	6.97103e-10	positive correlation
YWHAH	-0.130717	0.006107	negative correlation
PTCD2	-0.138937	0.00339357	negative correlation
ZNF259	0.27624	7.2718e-10	positive correlation
CUL2	-0.16204	0.000533101	negative correlation
PRPS1	-0.129041	0.00687328	negative correlation
COX6A1	-0.161824	0.000542564	negative correlation
POFUT2	0.275879	7.69527e-10	positive correlation
IGF2R	0.275861	7.71066e-10	positive correlation
NUBP2	-0.147612	0.00174069	negative correlation
DTNB	-0.185089	6.31094e-05	negative correlation
FAM171A1	-0.268649	2.28564e-09	negative correlation
NDUFB5	-0.13183	0.00563525	negative correlation
MYO1E	0.275732	7.86811e-10	positive correlation
AASDHPPT	-0.299863	1.67263e-11	negative correlation
C12ORF43	-0.180105	0.000102613	negative correlation
CD68	0.27553	8.10989e-10	positive correlation
BCL6	0.275471	8.16648e-10	positive correlation
HTR2A	-0.283583	2.36861e-10	negative correlation
SFTPD	-0.139498	0.00326042	negative correlation
ANKRD46	-0.40842	2.88818e-21	negative correlation
ITGA4	0.275359	8.30268e-10	positive correlation
CD72	0.275034	8.71516e-10	positive correlation
FCGR3B	0.274972	8.79663e-10	positive correlation
MYO1F	0.274887	8.91156e-10	positive correlation
RNASEH1	-0.14223	0.00264626	negative correlation
RB1CC1	-0.282831	2.66761e-10	negative correlation
SPTBN2	-0.194422	2.46077e-05	negative correlation
SNAI1	0.274611	9.30528e-10	positive correlation
SAP30	0.274395	9.62165e-10	positive correlation
SULT1A2	-0.228288	5.2934e-07	negative correlation
ZIC3	-0.138758	0.00343677	negative correlation
ZNF167	-0.179947	0.000104193	negative correlation
LPXN	0.27433	9.70552e-10	positive correlation
SH3GLB2	-0.214336	2.79719e-06	negative correlation
FILIP1L	0.27433	9.69681e-10	positive correlation
ARHGEF3	0.273864	1.03776e-09	positive correlation
RFC3	-0.249226	3.51099e-08	negative correlation
MR1	0.273532	1.09332e-09	positive correlation
ZMYM6	0.273119	1.16499e-09	positive correlation
ATP6V1A	-0.200615	1.28703e-05	negative correlation
LILRB2	0.272723	1.23897e-09	positive correlation
DDX17	-0.188074	4.69445e-05	negative correlation
LAMA2	0.272627	1.25608e-09	positive correlation
PRKCE	-0.151216	0.00130683	negative correlation
FADD	0.272428	1.2949e-09	positive correlation
PLEKHO2	0.272224	1.33719e-09	positive correlation
ST8SIA3	-0.160622	0.000599739	negative correlation
PRPF38B	-0.137323	0.00380535	negative correlation
EREG	0.272174	1.34565e-09	positive correlation
GIGYF2	-0.211198	4.01751e-06	negative correlation
ATP6V0A1	-0.222785	1.03133e-06	negative correlation
EXT2	0.271942	1.39453e-09	positive correlation
ZYX	0.271824	1.41995e-09	positive correlation
DDX25	-0.261475	6.4707e-09	negative correlation
EVA1B	0.271715	1.44388e-09	positive correlation
CNKSR1	-0.194861	2.35208e-05	negative correlation
BAI3	-0.372061	1.50192e-17	negative correlation
HDLBP	0.270915	1.63528e-09	positive correlation
PFKFB3	0.270532	1.73313e-09	positive correlation
RNF220	-0.278456	5.21422e-10	negative correlation
ARHGAP10	0.27051	1.7377e-09	positive correlation
HERPUD1	0.270216	1.81667e-09	positive correlation
ADK	-0.189042	4.25995e-05	negative correlation
MYL6B	-0.220956	1.28149e-06	negative correlation
SAMSN1	0.270051	1.85901e-09	positive correlation
RPS6KA5	-0.250991	2.78591e-08	negative correlation
EGR2	0.269917	1.89604e-09	positive correlation
BCL7A	-0.288243	1.14789e-10	negative correlation
SGSM3	-0.149184	0.0015393	negative correlation
COL8A1	0.269796	1.92973e-09	positive correlation
SLC25A31	-0.138361	0.00353431	negative correlation
COL4A6	0.269748	1.94289e-09	positive correlation
MT1H	0.269688	1.96001e-09	positive correlation
PMP22	0.269619	1.97986e-09	positive correlation
HAB1	0.269319	2.07185e-09	positive correlation
SDC2	0.269269	2.08649e-09	positive correlation
TVP23B	0.269207	2.10383e-09	positive correlation
RHOH	0.269129	2.12818e-09	positive correlation
SULT4A1	-0.219158	1.59575e-06	negative correlation
BEX4	-0.21161	3.83591e-06	negative correlation
KATNB1	-0.211619	3.83351e-06	negative correlation
CLASP2	-0.384358	9.35239e-19	negative correlation
CALCOCO1	-0.220262	1.39379e-06	negative correlation
PASK	-0.263981	4.5438e-09	negative correlation
CEP76	-0.205365	7.69506e-06	negative correlation
SPTAN1	-0.125269	0.00884173	negative correlation
LDHB	-0.155065	0.000958184	negative correlation
KLK10	-0.153483	0.00108979	negative correlation
SWAP70	0.268922	2.19594e-09	positive correlation
ITPR3	0.26887	2.21243e-09	positive correlation
CSRP2	0.268784	2.24107e-09	positive correlation
RXRG	-0.162912	0.000494676	negative correlation
TSPYL1	-0.176363	0.000146864	negative correlation
HSPA1L	-0.175494	0.00015956	negative correlation
BRSK2	-0.214331	2.79738e-06	negative correlation
NELL2	-0.183866	7.11882e-05	negative correlation
ITGA2	0.268739	2.2551e-09	positive correlation
ANXA4	0.268307	2.41146e-09	positive correlation
GPC4	0.268044	2.51025e-09	positive correlation
GABRA3	-0.155823	0.000900096	negative correlation
TMEM177	-0.171975	0.000221057	negative correlation
CIB1	0.267884	2.5619e-09	positive correlation
TSKU	0.267788	2.59677e-09	positive correlation
CCDC102B	0.267771	2.60147e-09	positive correlation
ZSCAN12	-0.222859	1.02251e-06	negative correlation
ELOVL5	0.267728	2.6169e-09	positive correlation
SCIN	0.267557	2.68457e-09	positive correlation
DBN1	-0.138785	0.00343151	negative correlation
EPB49	-0.149458	0.00150562	negative correlation
TMED10	0.267155	2.85391e-09	positive correlation
PCYOX1L	-0.131015	0.00598331	negative correlation
CRBN	-0.236324	1.91643e-07	negative correlation
STX8	-0.127271	0.00771993	negative correlation
HGF	0.26708	2.88556e-09	positive correlation
YPEL1	-0.292074	6.20304e-11	negative correlation
RBPMS	0.266982	2.92824e-09	positive correlation
TRAPPC8	-0.218887	1.64726e-06	negative correlation
HTR1E	-0.179141	0.000112256	negative correlation
MIS12	-0.135196	0.00443799	negative correlation
DERL2	0.266858	2.98111e-09	positive correlation
HDDC2	-0.161718	0.000547424	negative correlation
CD1D	0.266516	3.13858e-09	positive correlation
COX8A	-0.144805	0.00216875	negative correlation
CNTFR	-0.14273	0.00254662	negative correlation
SERPING1	0.266479	3.15422e-09	positive correlation
FAM162A	0.266119	3.33054e-09	positive correlation
H2AFX	-0.152602	0.00117078	negative correlation
HLA-B	0.266026	3.37372e-09	positive correlation
HOMER3	0.265876	3.44015e-09	positive correlation
SUCLG2	0.26584	3.45397e-09	positive correlation
CTBP1	-0.201322	1.1909e-05	negative correlation
DPF2	-0.128443	0.00714623	negative correlation
DDN	-0.245723	5.64901e-08	negative correlation
PPIC	0.265743	3.49848e-09	positive correlation
MKLN1	0.265698	3.51738e-09	positive correlation
LYRM4	-0.235178	2.21546e-07	negative correlation
NRBF2	0.265662	3.53457e-09	positive correlation
ALKBH4	-0.139348	0.00329434	negative correlation
XRCC3	-0.131868	0.00562062	negative correlation
SOSTDC1	-0.132574	0.00534926	negative correlation
AFF3	-0.186091	5.72553e-05	negative correlation
JRK	-0.158053	0.000746244	negative correlation
HTT	-0.153789	0.00106254	negative correlation
PTGER4	0.265619	3.55565e-09	positive correlation
OBFC1	0.265395	3.68013e-09	positive correlation
CNN1	0.264439	4.23687e-09	positive correlation
CRHBP	-0.146717	0.00186516	negative correlation
CD74	0.264324	4.31051e-09	positive correlation
FAM173A	-0.186974	5.23601e-05	negative correlation
FRY	-0.346124	3.45274e-15	negative correlation
PDS5B	-0.243021	8.06065e-08	negative correlation
NDST3	-0.167223	0.000338105	negative correlation
TFPI	0.26393	4.56904e-09	positive correlation
MGAT4B	0.263815	4.64044e-09	positive correlation
NRIP1	0.263787	4.65341e-09	positive correlation
MAPK8IP3	-0.291107	7.26815e-11	negative correlation
SS18L2	-0.12409	0.0095702	negative correlation
RUSC2	-0.153363	0.00109933	negative correlation
SEPHS1	-0.363894	8.79092e-17	negative correlation
NOV	0.263776	4.65783e-09	positive correlation
ATP2C2	-0.134545	0.00464881	negative correlation
RIPK2	0.263486	4.86563e-09	positive correlation
ITGBL1	0.263388	4.92798e-09	positive correlation
ING4	-0.241104	1.03968e-07	negative correlation
ACVR2B	-0.127084	0.0078139	negative correlation
PHF16	-0.162348	0.000519626	negative correlation
MYO1C	0.263348	4.95529e-09	positive correlation
TXNDC15	0.263256	5.0187e-09	positive correlation
ID1	0.263154	5.0952e-09	positive correlation
PANK4	-0.357852	3.15011e-16	negative correlation
XYLT1	-0.123451	0.00999307	negative correlation
SAMM50	-0.16526	0.000402944	negative correlation
NET1	-0.257168	1.18999e-08	negative correlation
KCNV2	-0.144795	0.00217005	negative correlation
CSNK1E	-0.133226	0.00511272	negative correlation
STRA13	-0.195071	2.29836e-05	negative correlation
KAT2B	-0.175867	0.000154006	negative correlation
SLC6A12	-0.130951	0.00600937	negative correlation
SEC61A2	-0.354325	6.59775e-16	negative correlation
LMO3	-0.179915	0.00010443	negative correlation
HTATSF1	-0.132805	0.00526298	negative correlation
HK3	0.263135	5.10546e-09	positive correlation
TMEM2	0.262934	5.26003e-09	positive correlation
PIGN	-0.130361	0.00625998	negative correlation
GRIK1	-0.175205	0.00016394	negative correlation
LIPG	0.262721	5.41968e-09	positive correlation
UBE2NL	-0.148695	0.00159998	negative correlation
PTPN6	0.262365	5.71813e-09	positive correlation
FAM211B	-0.149857	0.00145735	negative correlation
GFOD2	-0.182377	8.23097e-05	negative correlation
P2RY14	-0.189704	3.97824e-05	negative correlation
SLC20A1	0.262208	5.84534e-09	positive correlation
RNASE6	0.262147	5.89648e-09	positive correlation
IFNGR2	0.262058	5.96849e-09	positive correlation
NOX4	0.262032	5.98293e-09	positive correlation
KCNN3	-0.133585	0.0049787	negative correlation
MICALL2	0.261957	6.04794e-09	positive correlation
KLHDC3	-0.381125	1.95892e-18	negative correlation
RHOC	0.261861	6.13374e-09	positive correlation
PLA2G2A	0.261847	6.14231e-09	positive correlation
TYMP	0.26178	6.20183e-09	positive correlation
EMR1	0.261676	6.29273e-09	positive correlation
MYC	0.261564	6.38672e-09	positive correlation
CADM1	-0.150204	0.00141722	negative correlation
CBL	-0.146309	0.00192685	negative correlation
REEP1	-0.334806	3.15807e-14	negative correlation
TPST2	0.261452	6.48896e-09	positive correlation
INPP5A	-0.277856	5.69295e-10	negative correlation
ASPN	0.26143	6.50035e-09	positive correlation
OARD1	-0.167241	0.000337802	negative correlation
ELMO2	-0.20962	4.81139e-06	negative correlation
CD164	0.261388	6.53717e-09	positive correlation
TOPBP1	-0.16682	0.000350413	negative correlation
RNF44	-0.138745	0.00343958	negative correlation
HMGA1	0.261333	6.58344e-09	positive correlation
PCOLCE2	0.261282	6.62996e-09	positive correlation
EDEM2	0.261003	6.91614e-09	positive correlation
ALDOA	0.26094	6.973e-09	positive correlation
FZD7	0.260783	7.12683e-09	positive correlation
INSIG2	0.260717	7.1888e-09	positive correlation
APH1B	0.25992	8.08316e-09	positive correlation
IL17RB	-0.223736	9.22208e-07	negative correlation
SLC5A3	0.259822	8.19233e-09	positive correlation
KCNQ2	-0.144131	0.00228394	negative correlation
RBM4B	-0.332636	4.80978e-14	negative correlation
BCS1L	-0.305859	6.00593e-12	negative correlation
SDCBP	0.259575	8.48908e-09	positive correlation
NCKAP1L	0.259487	8.59148e-09	positive correlation
HERC2P3	-0.206498	6.79987e-06	negative correlation
NUPR1	0.259463	8.61641e-09	positive correlation
UNKL	-0.128962	0.00690914	negative correlation
PLS3	0.259456	8.61974e-09	positive correlation
LILRB1	0.259425	8.65389e-09	positive correlation
FKBP9	0.2592	8.94336e-09	positive correlation
GSTK1	0.259035	9.13725e-09	positive correlation
UGGT1	0.258748	9.5251e-09	positive correlation
ZXDC	-0.126897	0.00791412	negative correlation
UBE3C	0.258631	9.69033e-09	positive correlation
PODXL	0.258268	1.02115e-08	positive correlation
KCNMB1	0.258134	1.04141e-08	positive correlation
ANKRD12	-0.169708	0.000271921	negative correlation
SFT2D2	0.25811	1.04444e-08	positive correlation
PABPN1	-0.211987	3.68141e-06	negative correlation
SCN2A	-0.25626	1.34843e-08	negative correlation
ELOVL6	0.257858	1.08357e-08	positive correlation
HSPB3	-0.131812	0.00564205	negative correlation
GNAI3	0.257836	1.0864e-08	positive correlation
XBP1	0.257749	1.09839e-08	positive correlation
TIMM44	-0.147573	0.00174626	negative correlation
CROT	0.257745	1.09836e-08	positive correlation
SHFM1	0.257587	1.12327e-08	positive correlation
CAPZB	0.25758	1.12373e-08	positive correlation
PLVAP	0.257276	1.17319e-08	positive correlation
GNAO1	-0.333083	4.4168e-14	negative correlation
TRAPPC9	-0.193256	2.77793e-05	negative correlation
AKR1B10	0.257242	1.17837e-08	positive correlation
CYP46A1	-0.160207	0.000620119	negative correlation
HP	0.257223	1.18092e-08	positive correlation
PELP1	-0.185686	5.9555e-05	negative correlation
FAM193A	-0.202887	1.00593e-05	negative correlation
DGKI	-0.17441	0.000176492	negative correlation
CLK1	-0.150366	0.0013999	negative correlation
CASC3	-0.360052	1.96767e-16	negative correlation
GNB2	0.257068	1.20636e-08	positive correlation
ROGDI	-0.275495	8.14222e-10	negative correlation
TBC1D22A	0.257064	1.20619e-08	positive correlation
C10ORF10	0.257025	1.21255e-08	positive correlation
GABARAPL1	-0.139543	0.00324927	negative correlation
CXXC4	-0.289584	9.27937e-11	negative correlation
ATP6V1B1	-0.167655	0.000325334	negative correlation
FAM134A	-0.174313	0.000178019	negative correlation
ATP5L	-0.171667	0.000227571	negative correlation
WDR70	-0.169918	0.000266785	negative correlation
CNOT8	-0.174983	0.000167329	negative correlation
TOR1B	0.256968	1.22204e-08	positive correlation
ST3GAL6	-0.206744	6.6127e-06	negative correlation
EPS8	0.25691	1.23104e-08	positive correlation
METTL21D	-0.152077	0.0012196	negative correlation
CACNB1	-0.160722	0.000595274	negative correlation
PMM2	0.256906	1.23091e-08	positive correlation
HUS1	0.256478	1.30842e-08	positive correlation
G6PD	0.256356	1.33184e-08	positive correlation
HNRNPA3	-0.288281	1.14167e-10	negative correlation
SMPDL3A	0.256333	1.33556e-08	positive correlation
ARPC5	0.256134	1.37231e-08	positive correlation
WNT5A	0.256058	1.3861e-08	positive correlation
NPTXR	-0.229964	4.299e-07	negative correlation
PCCA	-0.244095	7.00491e-08	negative correlation
PPIH	-0.138105	0.00359919	negative correlation
ZNF180	-0.130234	0.00631527	negative correlation
ADH6	-0.140543	0.00300671	negative correlation
WDR59	-0.268032	2.51291e-09	negative correlation
PAFAH1B1	-0.237513	1.64846e-07	negative correlation
TMEM109	0.255927	1.4127e-08	positive correlation
C2ORF68	-0.16107	0.000578299	negative correlation
THBS3	0.255757	1.4474e-08	positive correlation
ESM1	0.25566	1.46752e-08	positive correlation
AKAP6	-0.161422	0.000561245	negative correlation
TSSC1	-0.29075	7.68136e-11	negative correlation
GDI1	-0.169182	0.000284897	negative correlation
HAMP	0.255433	1.51316e-08	positive correlation
C14ORF93	-0.170172	0.000260769	negative correlation
SYNC	0.255362	1.52617e-08	positive correlation
CENPJ	-0.149651	0.00148147	negative correlation
PAK3	-0.232232	3.22606e-07	negative correlation
ATAT1	-0.237304	1.6931e-07	negative correlation
ANGPTL2	0.255259	1.54881e-08	positive correlation
NRP2	0.255226	1.55533e-08	positive correlation
BRIP1	-0.134212	0.00475929	negative correlation
WDR67	-0.219096	1.6078e-06	negative correlation
CYB561D2	0.254789	1.65619e-08	positive correlation
UPF2	-0.23203	3.31042e-07	negative correlation
SUSD4	-0.186876	5.29039e-05	negative correlation
DCTN2	-0.146684	0.0018695	negative correlation
PANK3	-0.229122	4.77515e-07	negative correlation
FUCA1	0.254567	1.70741e-08	positive correlation
WEE1	0.254562	1.70757e-08	positive correlation
DCTN3	-0.163731	0.000461377	negative correlation
GBP1	0.254348	1.75823e-08	positive correlation
BMPR2	-0.151763	0.00125205	negative correlation
INTS6	-0.140734	0.00296189	negative correlation
PDE2A	-0.191052	3.47472e-05	negative correlation
YAP1	0.25418	1.80037e-08	positive correlation
MAP3K13	-0.186211	5.66179e-05	negative correlation
CIAO1	-0.180384	9.9979e-05	negative correlation
VAMP8	0.253783	1.90239e-08	positive correlation
RBFOX2	-0.175192	0.000164055	negative correlation
HLA-DQB1	0.253744	1.91218e-08	positive correlation
AQP5	-0.126881	0.00792064	negative correlation
ATP6V0E2	-0.20102	1.23187e-05	negative correlation
BPHL	-0.229506	4.55758e-07	negative correlation
BBS10	-0.150708	0.00136437	negative correlation
MAP2K3	0.253649	1.93817e-08	positive correlation
MT1P2	0.253561	1.95837e-08	positive correlation
KCNN2	-0.227765	5.63354e-07	negative correlation
RHPN1-AS1	-0.12781	0.00744613	negative correlation
SLC24A6	0.253474	1.9826e-08	positive correlation
SND1	0.253469	1.98256e-08	positive correlation
KIAA0430	-0.191195	3.42616e-05	negative correlation
ARF4	0.253253	2.0445e-08	positive correlation
BSDC1	-0.220543	1.34695e-06	negative correlation
MS4A6A	0.253129	2.07997e-08	positive correlation
TERF1	-0.307291	4.65021e-12	negative correlation
TMEM242	-0.152314	0.00119735	negative correlation
CUL9	-0.196599	1.96119e-05	negative correlation
PSMD14	-0.155157	0.00095095	negative correlation
HPSE	0.253055	2.10144e-08	positive correlation
APOBEC3B	0.253036	2.10596e-08	positive correlation
CKAP5	-0.180061	0.000103016	negative correlation
MUTYH	-0.204375	8.58795e-06	negative correlation
TCEB2	-0.150999	0.00133199	negative correlation
SRSF6	-0.24792	4.18244e-08	negative correlation
IGFBP5	0.25302	2.10951e-08	positive correlation
UCKL1	-0.204364	8.59532e-06	negative correlation
KIAA0485	-0.220222	1.40039e-06	negative correlation
MYCNOS	-0.174822	0.000169778	negative correlation
PFDN2	-0.179317	0.000110318	negative correlation
UQCRC2	-0.284643	2.02289e-10	negative correlation
DAAM2	-0.191523	3.31777e-05	negative correlation
MCFD2	0.252661	2.219e-08	positive correlation
ILKAP	-0.28404	2.20824e-10	negative correlation
ECSIT	-0.335399	2.8346e-14	negative correlation
ARID3B	-0.182765	7.9246e-05	negative correlation
SSR3	0.252538	2.25708e-08	positive correlation
KLF12	-0.149011	0.00156095	negative correlation
TST	-0.12976	0.0065321	negative correlation
STK25	-0.193535	2.70094e-05	negative correlation
CRYZL1	-0.225562	7.39879e-07	negative correlation
FKBP15	0.252201	2.36626e-08	positive correlation
PALMD	0.252137	2.38379e-08	positive correlation
A1CF	-0.134928	0.00452854	negative correlation
MTMR11	0.252128	2.38523e-08	positive correlation
TMEM257	-0.250102	3.12668e-08	negative correlation
NIPSNAP1	-0.242802	8.26941e-08	negative correlation
MMP15	-0.128538	0.00710355	negative correlation
NUDT2	-0.14437	0.00224264	negative correlation
PRSS3	-0.18819	4.64481e-05	negative correlation
ZSWIM8	-0.148496	0.00162404	negative correlation
TXN	0.252024	2.41729e-08	positive correlation
PAX6	-0.150477	0.00138798	negative correlation
LSM4	-0.149845	0.0014581	negative correlation
GNAS	-0.178057	0.000124777	negative correlation
DNM1L	-0.190784	3.57344e-05	negative correlation
TRAM1	0.251957	2.4398e-08	positive correlation
MN1	-0.153323	0.00110271	negative correlation
CAPN10	-0.145827	0.0020033	negative correlation
MMP14	0.251938	2.44509e-08	positive correlation
TGM2	0.251851	2.47514e-08	positive correlation
EVI2B	0.251836	2.47866e-08	positive correlation
STARD7	-0.161541	0.000555459	negative correlation
SIRT3	-0.262211	5.84699e-09	negative correlation
RAB6B	-0.335274	2.90275e-14	negative correlation
CTNNAL1	0.251536	2.58982e-08	positive correlation
LMAN2	0.25139	2.64276e-08	positive correlation
MAP2K6	-0.268026	2.51302e-09	negative correlation
GABRA1	-0.282255	2.90099e-10	negative correlation
C1ORF114	-0.138771	0.00343382	negative correlation
SCUBE3	-0.190298	3.75094e-05	negative correlation
SLC30A10	-0.24585	5.55379e-08	negative correlation
LOC100288594	-0.134447	0.00468448	negative correlation
LYZ	0.251268	2.68728e-08	positive correlation
PPBP	0.251075	2.76133e-08	positive correlation
ENC1	-0.262134	5.90348e-09	negative correlation
CTNNBIP1	-0.318185	6.82757e-13	negative correlation
PTPRC	0.250956	2.79843e-08	positive correlation
VAV1	0.250937	2.80435e-08	positive correlation
LPAR4	-0.13239	0.005412	negative correlation
NUMB	0.250896	2.81358e-08	positive correlation
SLC22A18	0.250887	2.81525e-08	positive correlation
TSPAN7	-0.336683	2.20087e-14	negative correlation
PVRL2	0.250866	2.82208e-08	positive correlation
NMT2	-0.201285	1.19559e-05	negative correlation
ADORA2B	0.250797	2.84912e-08	positive correlation
RNASE1	0.250693	2.88731e-08	positive correlation
SEMA3A	0.250612	2.91993e-08	positive correlation
USP32P2	-0.294601	4.05211e-11	negative correlation
IGFBP2	0.250511	2.96166e-08	positive correlation
SPATS2L	0.250491	2.96671e-08	positive correlation
KCNJ6	-0.155918	0.00089279	negative correlation
PIK3C2A	-0.141305	0.00283681	negative correlation
KLHL21	0.25031	3.04468e-08	positive correlation
CREG1	0.250274	3.05901e-08	positive correlation
ETF1	0.250265	3.06054e-08	positive correlation
MAGT1	0.250252	3.06453e-08	positive correlation
S100A3	0.249875	3.21759e-08	positive correlation
ACP6	0.249855	3.22489e-08	positive correlation
PREPL	-0.256074	1.38376e-08	negative correlation
[truncated: 2,888 more rows]
